# Supplementary material for: Investigation of spatiotemporal evolution and driving mechanisms of carbon sources and sinks in dry-hot valleys under extreme climate events: a case study of the Nu River dry-hot valley
Source: PeerJ. 2025 Nov 3;13:e20268. doi: 10.7717/peerj.20268 (PMC12591053; doi:10.7717/peerj.20268)
Supplement: Supplemental Information 1 [file peerj-13-20268-s001.zip]

Archive with 6 entries (4 files):
- Supplemental Files/
- Supplemental Files/Raw data/
- Supplemental Files/Raw data/Data File Description.docx
- Supplemental Files/Raw data/Extreme climate indicator station data.xlsx
- Supplemental Files/Raw data/NPP annual total data.xlsx
- Supplemental Files/Raw data/Pixel extraction to point data.xlsx
