# Supplementary material for: Investigation of spatiotemporal evolution and driving mechanisms of carbon sources and sinks in dry-hot valleys under extreme climate events: a case study of the Nu River dry-hot valley
Source: PeerJ. 2025 Nov 3;13:e20268. doi: 10.7717/peerj.20268 (PMC12591053; doi:10.7717/peerj.20268)
Supplement: Supplemental Information 1 [file peerj-13-20268-s001.zip › Supplemental Files/Raw data/Pixel extraction to point data.xlsx]

## Sheet: Sheet1
lat	lon	year	YID	ID	NPP	CSDI	DTR_mean	ID0	PRCPTOT	R10	R25	R95p	R99p	RX1day	RX5day	SDII	SU25	TNn	TXx	WSDI
29.7687	97.4354	2001	1	1	590	11.5523	13.7901	0	581.35	16.3726	0.549699	218.636	64.107	17.0676	46.225	3.24941	64.0687	-8.39794	31.7746	7.0772
29.7646	97.4354	2001	1	2	578	11.5523	13.7901	0	581.35	16.3726	0.549699	218.636	64.107	17.0676	46.225	3.24941	64.0687	-8.39794	31.7746	7.0772
29.7479	97.4437	2001	1	3	506	11.5406	13.7409	0	584.352	16.541	0.555951	219.699	64.4067	17.143	46.4164	3.26302	64.5582	-8.28038	31.7635	7.09424
29.7437	97.4479	2001	1	4	481	11.5406	13.7409	0	584.352	16.541	0.555951	219.699	64.4067	17.143	46.4164	3.26302	64.5582	-8.28038	31.7635	7.09424
29.7396	97.4479	2001	1	5	545	11.5406	13.7409	0	584.352	16.541	0.555951	219.699	64.4067	17.143	46.4164	3.26302	64.5582	-8.28038	31.7635	7.09424
29.7187	97.4354	2001	1	6	574	11.5388	13.6973	0	587.634	16.7076	0.565528	220.757	64.7189	17.2238	46.5951	3.27683	64.7773	-8.19363	31.7427	7.09555
29.7146	97.4312	2001	1	7	500	11.5388	13.6973	0	587.634	16.7076	0.565528	220.757	64.7189	17.2238	46.5951	3.27683	64.7773	-8.19363	31.7427	7.09555
29.6729	97.4562	2001	1	8	334	11.5159	13.601	0	593.486	17.0336	0.576729	222.779	65.2913	17.3677	46.9564	3.30267	65.6282	-7.97291	31.716	7.12608
29.6687	97.4562	2001	1	9	423	11.5159	13.601	0	593.486	17.0336	0.576729	222.779	65.2913	17.3677	46.9564	3.30267	65.6282	-7.97291	31.716	7.12608
29.6687	97.4604	2001	1	10	572	11.5159	13.601	0	593.486	17.0336	0.576729	222.779	65.2913	17.3677	46.9564	3.30267	65.6282	-7.97291	31.716	7.12608
29.6146	97.5062	2001	1	11	822	11.4797	13.4798	0	600.229	17.42	0.585398	225.104	65.942	17.5292	47.3774	3.33195	66.675	-7.69821	31.6817	7.17124
29.6104	97.5062	2001	1	12	695	11.4797	13.4798	0	600.229	17.42	0.585398	225.104	65.942	17.5292	47.3774	3.33195	66.675	-7.69821	31.6817	7.17124
29.6062	97.5062	2001	1	13	575	11.4797	13.4798	0	600.229	17.42	0.585398	225.104	65.942	17.5292	47.3774	3.33195	66.675	-7.69821	31.6817	7.17124
29.6062	97.5104	2001	1	14	707	11.4797	13.4798	0	600.229	17.42	0.585398	225.104	65.942	17.5292	47.3774	3.33195	66.675	-7.69821	31.6817	7.17124
29.5896	97.5187	2001	1	15	590	11.4683	13.4333	0	602.986	17.5719	0.589542	226.01	66.2003	17.594	47.5369	3.34342	66.9781	-7.6011	31.6636	7.18363
29.5896	97.5229	2001	1	16	589	11.4683	13.4333	0	602.986	17.5719	0.589542	226.01	66.2003	17.594	47.5369	3.34342	66.9781	-7.6011	31.6636	7.18363
29.5854	97.5229	2001	1	17	566	11.4683	13.4333	0	602.986	17.5719	0.589542	226.01	66.2003	17.594	47.5369	3.34342	66.9781	-7.6011	31.6636	7.18363
29.5771	97.5312	2001	1	18	492	11.4599	13.4092	0	604.219	17.6441	0.590253	226.427	66.316	17.6223	47.613	3.34857	67.1628	-7.54862	31.6556	7.19321
29.5771	97.5354	2001	1	19	897	11.4599	13.4092	0	604.219	17.6441	0.590253	226.427	66.316	17.6223	47.613	3.34857	67.1628	-7.54862	31.6556	7.19321
29.5771	97.5396	2001	1	20	749	11.4545	13.4072	0	603.941	17.6379	0.587745	226.37	66.2929	17.6152	47.6087	3.34759	67.2506	-7.53865	31.6586	7.20052
29.5729	97.5437	2001	1	21	2318	11.4545	13.4072	0	603.941	17.6379	0.587745	226.37	66.2929	17.6152	47.6087	3.34759	67.2506	-7.53865	31.6586	7.20052
29.5729	97.5479	2001	1	22	1981	11.4545	13.4072	0	603.941	17.6379	0.587745	226.37	66.2929	17.6152	47.6087	3.34759	67.2506	-7.53865	31.6586	7.20052
29.5396	97.5687	2001	1	23	458	11.4344	13.3373	0	607.818	17.8549	0.591593	227.624	66.6485	17.7036	47.8306	3.36323	67.6561	-7.39738	31.629	7.22078
29.5354	97.5687	2001	1	24	508	11.4344	13.3373	0	607.818	17.8549	0.591593	227.624	66.6485	17.7036	47.8306	3.36323	67.6561	-7.39738	31.629	7.22078
29.5187	97.5729	2001	1	25	323	11.4284	13.2933	0	610.789	18.008	0.597407	228.529	66.9154	17.7718	47.9827	3.37491	67.7923	-7.31819	31.6047	7.2239
29.5104	97.5687	2001	1	26	309	11.4284	13.2933	0	610.789	18.008	0.597407	228.529	66.9154	17.7718	47.9827	3.37491	67.7923	-7.31819	31.6047	7.2239
29.5062	97.5687	2001	1	27	406	11.4254	13.2715	0	612.272	18.0843	0.600274	228.978	67.048	17.8057	48.058	3.38072	67.8561	-7.27913	31.5925	7.22531
29.4896	97.5771	2001	1	28	508	11.4168	13.2477	0	613.433	18.1518	0.60026	229.348	67.1511	17.8308	48.1245	3.38519	67.9796	-7.23262	31.5818	7.23359
29.4896	97.5812	2001	1	29	406	11.4168	13.2477	0	613.433	18.1518	0.60026	229.348	67.1511	17.8308	48.1245	3.38519	67.9796	-7.23262	31.5818	7.23359
29.4854	97.5979	2001	1	30	472	11.4112	13.2458	0	613.101	18.1427	0.597386	229.267	67.1212	17.8219	48.1157	3.38382	68.0423	-7.22494	31.5834	7.24062
29.4812	97.6604	2001	1	31	861	11.3796	13.2158	0	612.745	18.1649	0.585243	229.254	67.0868	17.8068	48.1374	3.3819	68.3909	-7.15195	31.5786	7.27713
29.4771	97.6562	2001	1	32	964	11.3796	13.2158	0	612.745	18.1649	0.585243	229.254	67.0868	17.8068	48.1374	3.3819	68.3909	-7.15195	31.5786	7.27713
29.4771	97.6771	2001	1	33	575	11.368	13.2133	0	611.924	18.1394	0.579146	229.05	67.0139	17.7857	48.1134	3.37853	68.5125	-7.13896	31.5824	7.29162
29.4771	97.6812	2001	1	34	428	11.368	13.2133	0	611.924	18.1394	0.579146	229.05	67.0139	17.7857	48.1134	3.37853	68.5125	-7.13896	31.5824	7.29162
29.4729	97.6562	2001	1	35	1221	11.3796	13.2158	0	612.745	18.1649	0.585243	229.254	67.0868	17.8068	48.1374	3.3819	68.3909	-7.15195	31.5786	7.27713
29.4521	97.7104	2001	1	36	438	11.3441	13.1653	0	613.554	18.2469	0.574474	229.567	67.1498	17.8166	48.2125	3.38386	68.7016	-7.05112	31.5569	7.31389
29.4521	97.7146	2001	1	37	437	11.3441	13.1653	0	613.554	18.2469	0.574474	229.567	67.1498	17.8166	48.2125	3.38386	68.7016	-7.05112	31.5569	7.31389
29.4187	97.7604	2001	1	38	1523	11.3104	13.0938	0	616.055	18.4058	0.567823	230.313	67.35	17.8627	48.3515	3.39137	68.8438	-6.93205	31.5116	7.34174
29.4146	97.7646	2001	1	39	1506	11.3104	13.0938	0	616.055	18.4058	0.567823	230.313	67.35	17.8627	48.3515	3.39137	68.8438	-6.93205	31.5116	7.34174
29.4104	97.7687	2001	1	40	725	11.3104	13.0938	0	616.055	18.4058	0.567823	230.313	67.35	17.8627	48.3515	3.39137	68.8438	-6.93205	31.5116	7.34174
29.4021	97.7979	2001	1	41	1682	11.2889	13.0689	0	615.945	18.4244	0.559528	230.299	67.3293	17.8536	48.3617	3.38952	68.9148	-6.88987	31.4958	7.36222
29.4021	97.8021	2001	1	42	1158	11.2889	13.0689	0	615.945	18.4244	0.559528	230.299	67.3293	17.8536	48.3617	3.38952	68.9148	-6.88987	31.4958	7.36222
29.4021	97.8062	2001	1	43	834	11.2889	13.0689	0	615.945	18.4244	0.559528	230.299	67.3293	17.8536	48.3617	3.38952	68.9148	-6.88987	31.4958	7.36222
29.3354	97.8937	2001	1	44	729	11.2175	12.9224	0	620.173	18.6979	0.540763	231.395	67.6223	17.9188	48.5632	3.39757	68.6132	-6.69747	31.3699	7.40815
29.3312	97.8979	2001	1	45	666	11.2175	12.9224	0	620.173	18.6979	0.540763	231.395	67.6223	17.9188	48.5632	3.39757	68.6132	-6.69747	31.3699	7.40815
29.2979	97.9104	2001	1	46	674	11.1993	12.8483	0	624.098	18.9004	0.541184	232.389	67.9215	17.9941	48.7216	3.409	68.2991	-6.61214	31.3005	7.40862
29.2937	97.9104	2001	1	47	702	11.1993	12.8483	0	624.098	18.9004	0.541184	232.389	67.9215	17.9941	48.7216	3.409	68.2991	-6.61214	31.3005	7.40862
29.2896	97.9146	2001	1	48	773	11.1993	12.8483	0	624.098	18.9004	0.541184	232.389	67.9215	17.9941	48.7216	3.409	68.2991	-6.61214	31.3005	7.40862
29.2854	97.9146	2001	1	49	711	11.1953	12.8238	0	625.624	18.9763	0.542512	232.778	68.0404	18.0244	48.7824	3.41383	68.1957	-6.58385	31.2782	7.40661
29.2812	97.9104	2001	1	50	621	11.1953	12.8238	0	625.624	18.9763	0.542512	232.778	68.0404	18.0244	48.7824	3.41383	68.1957	-6.58385	31.2782	7.40661
29.2771	97.9146	2001	1	51	1358	11.1953	12.8238	0	625.624	18.9763	0.542512	232.778	68.0404	18.0244	48.7824	3.41383	68.1957	-6.58385	31.2782	7.40661
29.2521	97.9437	2001	1	52	674	11.1674	12.771	0	626.668	19.0497	0.533023	232.969	68.0887	18.0333	48.8179	3.41327	67.856	-6.53456	31.2195	7.42021
29.2437	97.9354	2001	1	53	689	11.1698	12.7478	0	628.88	19.1522	0.538179	233.548	68.2694	18.0806	48.9063	3.42148	67.7864	-6.50463	31.2014	7.41221
29.2396	97.9396	2001	1	54	696	11.1698	12.7478	0	628.88	19.1522	0.538179	233.548	68.2694	18.0806	48.9063	3.42148	67.7864	-6.50463	31.2014	7.41221
29.2104	97.9354	2001	1	55	632	11.1573	12.6749	0	633.454	19.379	0.541359	234.683	68.6172	18.1692	49.0828	3.43569	67.4456	-6.42338	31.1336	7.40592
29.2104	97.9396	2001	1	56	887	11.1573	12.6749	0	633.454	19.379	0.541359	234.683	68.6172	18.1692	49.0828	3.43569	67.4456	-6.42338	31.1336	7.40592
29.2062	97.9396	2001	1	57	579	11.1573	12.6749	0	633.454	19.379	0.541359	234.683	68.6172	18.1692	49.0828	3.43569	67.4456	-6.42338	31.1336	7.40592
29.2021	97.9437	2001	1	58	556	11.1461	12.6484	0	634.306	19.4282	0.538123	234.856	68.6677	18.1809	49.1107	3.43678	67.2561	-6.4001	31.104	7.40925
29.1979	97.9437	2001	1	59	654	11.1461	12.6484	0	634.306	19.4282	0.538123	234.856	68.6677	18.1809	49.1107	3.43678	67.2561	-6.4001	31.104	7.40925
29.1979	97.9479	2001	1	60	630	11.1461	12.6484	0	634.306	19.4282	0.538123	234.856	68.6677	18.1809	49.1107	3.43678	67.2561	-6.4001	31.104	7.40925
29.1937	97.9437	2001	1	61	784	11.1461	12.6484	0	634.306	19.4282	0.538123	234.856	68.6677	18.1809	49.1107	3.43678	67.2561	-6.4001	31.104	7.40925
29.1937	97.9479	2001	1	62	701	11.1461	12.6484	0	634.306	19.4282	0.538123	234.856	68.6677	18.1809	49.1107	3.43678	67.2561	-6.4001	31.104	7.40925
29.1937	97.9521	2001	1	63	896	11.1461	12.6484	0	634.306	19.4282	0.538123	234.856	68.6677	18.1809	49.1107	3.43678	67.2561	-6.4001	31.104	7.40925
29.1896	97.9562	2001	1	64	901	11.1348	12.6217	0	635.146	19.4768	0.534756	235.022	68.7162	18.1921	49.1373	3.43773	67.0533	-6.37763	31.0734	7.41242
29.1896	97.9604	2001	1	65	901	11.1348	12.6217	0	635.146	19.4768	0.534756	235.022	68.7162	18.1921	49.1373	3.43773	67.0533	-6.37763	31.0734	7.41242
29.1854	97.9562	2001	1	66	790	11.1348	12.6217	0	635.146	19.4768	0.534756	235.022	68.7162	18.1921	49.1373	3.43773	67.0533	-6.37763	31.0734	7.41242
29.1854	97.9604	2001	1	67	744	11.1348	12.6217	0	635.146	19.4768	0.534756	235.022	68.7162	18.1921	49.1373	3.43773	67.0533	-6.37763	31.0734	7.41242
29.1854	97.9646	2001	1	68	876	11.1348	12.6217	0	635.146	19.4768	0.534756	235.022	68.7162	18.1921	49.1373	3.43773	67.0533	-6.37763	31.0734	7.41242
29.1812	97.9604	2001	1	69	770	11.1348	12.6217	0	635.146	19.4768	0.534756	235.022	68.7162	18.1921	49.1373	3.43773	67.0533	-6.37763	31.0734	7.41242
29.1812	97.9646	2001	1	70	705	11.1348	12.6217	0	635.146	19.4768	0.534756	235.022	68.7162	18.1921	49.1373	3.43773	67.0533	-6.37763	31.0734	7.41242
29.1771	97.9687	2001	1	71	864	11.1233	12.5947	0	635.972	19.5246	0.531258	235.181	68.7626	18.2027	49.1624	3.43853	66.8371	-6.35598	31.0419	7.41544
29.1771	97.9729	2001	1	72	1240	11.1233	12.5947	0	635.972	19.5246	0.531258	235.181	68.7626	18.2027	49.1624	3.43853	66.8371	-6.35598	31.0419	7.41544
29.1729	97.9687	2001	1	73	1002	11.1233	12.5947	0	635.972	19.5246	0.531258	235.181	68.7626	18.2027	49.1624	3.43853	66.8371	-6.35598	31.0419	7.41544
29.1729	97.9729	2001	1	74	1002	11.1233	12.5947	0	635.972	19.5246	0.531258	235.181	68.7626	18.2027	49.1624	3.43853	66.8371	-6.35598	31.0419	7.41544
29.1729	97.9771	2001	1	75	1477	11.1233	12.5947	0	635.972	19.5246	0.531258	235.181	68.7626	18.2027	49.1624	3.43853	66.8371	-6.35598	31.0419	7.41544
29.1687	97.9729	2001	1	76	782	11.1233	12.5947	0	635.972	19.5246	0.531258	235.181	68.7626	18.2027	49.1624	3.43853	66.8371	-6.35598	31.0419	7.41544
29.1687	97.9771	2001	1	77	1391	11.1233	12.5947	0	635.972	19.5246	0.531258	235.181	68.7626	18.2027	49.1624	3.43853	66.8371	-6.35598	31.0419	7.41544
29.1646	97.9687	2001	1	78	1163	11.1188	12.5705	0	637.491	19.5999	0.531986	235.546	68.8749	18.2312	49.2189	3.44314	66.711	-6.33025	31.019	7.41329
29.1646	97.9729	2001	1	79	993	11.1188	12.5705	0	637.491	19.5999	0.531986	235.546	68.8749	18.2312	49.2189	3.44314	66.711	-6.33025	31.019	7.41329
29.1646	97.9771	2001	1	80	1325	11.1188	12.5705	0	637.491	19.5999	0.531986	235.546	68.8749	18.2312	49.2189	3.44314	66.711	-6.33025	31.019	7.41329
29.1646	97.9812	2001	1	81	1692	11.1116	12.5675	0	636.784	19.5717	0.527624	235.331	68.8068	18.2128	49.1861	3.43918	66.6072	-6.33516	31.0095	7.41829
29.1604	97.9687	2001	1	82	1042	11.1188	12.5705	0	637.491	19.5999	0.531986	235.546	68.8749	18.2312	49.2189	3.44314	66.711	-6.33025	31.019	7.41329
29.1604	97.9729	2001	1	83	1161	11.1188	12.5705	0	637.491	19.5999	0.531986	235.546	68.8749	18.2312	49.2189	3.44314	66.711	-6.33025	31.019	7.41329
29.1604	97.9771	2001	1	84	1161	11.1188	12.5705	0	637.491	19.5999	0.531986	235.546	68.8749	18.2312	49.2189	3.44314	66.711	-6.33025	31.019	7.41329
29.1604	97.9812	2001	1	85	1266	11.1116	12.5675	0	636.784	19.5717	0.527624	235.331	68.8068	18.2128	49.1861	3.43918	66.6072	-6.33516	31.0095	7.41829
29.1604	97.9854	2001	1	86	1266	11.1116	12.5675	0	636.784	19.5717	0.527624	235.331	68.8068	18.2128	49.1861	3.43918	66.6072	-6.33516	31.0095	7.41829
29.1562	97.9687	2001	1	87	998	11.1188	12.5705	0	637.491	19.5999	0.531986	235.546	68.8749	18.2312	49.2189	3.44314	66.711	-6.33025	31.019	7.41329
29.1562	97.9729	2001	1	88	1005	11.1188	12.5705	0	637.491	19.5999	0.531986	235.546	68.8749	18.2312	49.2189	3.44314	66.711	-6.33025	31.019	7.41329
29.1562	97.9771	2001	1	89	1096	11.1188	12.5705	0	637.491	19.5999	0.531986	235.546	68.8749	18.2312	49.2189	3.44314	66.711	-6.33025	31.019	7.41329
29.1562	97.9812	2001	1	90	1096	11.1116	12.5675	0	636.784	19.5717	0.527624	235.331	68.8068	18.2128	49.1861	3.43918	66.6072	-6.33516	31.0095	7.41829
29.1562	97.9854	2001	1	91	1196	11.1116	12.5675	0	636.784	19.5717	0.527624	235.331	68.8068	18.2128	49.1861	3.43918	66.6072	-6.33516	31.0095	7.41829
29.1521	97.9687	2001	1	92	1176	11.1144	12.5466	0	639.007	19.675	0.532673	235.909	68.9866	18.2596	49.275	3.44775	66.587	-6.30466	30.9964	7.41121
29.1521	97.9729	2001	1	93	1146	11.1144	12.5466	0	639.007	19.675	0.532673	235.909	68.9866	18.2596	49.275	3.44775	66.587	-6.30466	30.9964	7.41121
29.1521	97.9771	2001	1	94	1146	11.1144	12.5466	0	639.007	19.675	0.532673	235.909	68.9866	18.2596	49.275	3.44775	66.587	-6.30466	30.9964	7.41121
29.1521	97.9812	2001	1	95	1055	11.1071	12.5433	0	638.301	19.6469	0.528263	235.693	68.9182	18.2411	49.2419	3.44374	66.4766	-6.30977	30.9863	7.41613
29.1521	97.9854	2001	1	96	1314	11.1071	12.5433	0	638.301	19.6469	0.528263	235.693	68.9182	18.2411	49.2419	3.44374	66.4766	-6.30977	30.9863	7.41613
29.1521	97.9896	2001	1	97	1226	11.1071	12.5433	0	638.301	19.6469	0.528263	235.693	68.9182	18.2411	49.2419	3.44374	66.4766	-6.30977	30.9863	7.41613
29.1479	97.9687	2001	1	98	1370	11.1144	12.5466	0	639.007	19.675	0.532673	235.909	68.9866	18.2596	49.275	3.44775	66.587	-6.30466	30.9964	7.41121
29.1479	97.9729	2001	1	99	1564	11.1144	12.5466	0	639.007	19.675	0.532673	235.909	68.9866	18.2596	49.275	3.44775	66.587	-6.30466	30.9964	7.41121
29.1479	97.9771	2001	1	100	1729	11.1144	12.5466	0	639.007	19.675	0.532673	235.909	68.9866	18.2596	49.275	3.44775	66.587	-6.30466	30.9964	7.41121
29.1479	97.9812	2001	1	101	1270	11.1071	12.5433	0	638.301	19.6469	0.528263	235.693	68.9182	18.2411	49.2419	3.44374	66.4766	-6.30977	30.9863	7.41613
29.1479	97.9854	2001	1	102	1266	11.1071	12.5433	0	638.301	19.6469	0.528263	235.693	68.9182	18.2411	49.2419	3.44374	66.4766	-6.30977	30.9863	7.41613
29.1479	97.9896	2001	1	103	1463	11.1071	12.5433	0	638.301	19.6469	0.528263	235.693	68.9182	18.2411	49.2419	3.44374	66.4766	-6.30977	30.9863	7.41613
29.1437	97.9687	2001	1	104	2362	11.1144	12.5466	0	639.007	19.675	0.532673	235.909	68.9866	18.2596	49.275	3.44775	66.587	-6.30466	30.9964	7.41121
29.1437	97.9729	2001	1	105	3418	11.1144	12.5466	0	639.007	19.675	0.532673	235.909	68.9866	18.2596	49.275	3.44775	66.587	-6.30466	30.9964	7.41121
29.1437	97.9771	2001	1	106	1756	11.1144	12.5466	0	639.007	19.675	0.532673	235.909	68.9866	18.2596	49.275	3.44775	66.587	-6.30466	30.9964	7.41121
29.1437	97.9812	2001	1	107	1275	11.1071	12.5433	0	638.301	19.6469	0.528263	235.693	68.9182	18.2411	49.2419	3.44374	66.4766	-6.30977	30.9863	7.41613
29.1437	97.9854	2001	1	108	1178	11.1071	12.5433	0	638.301	19.6469	0.528263	235.693	68.9182	18.2411	49.2419	3.44374	66.4766	-6.30977	30.9863	7.41613
29.1437	97.9896	2001	1	109	1334	11.1071	12.5433	0	638.301	19.6469	0.528263	235.693	68.9182	18.2411	49.2419	3.44374	66.4766	-6.30977	30.9863	7.41613
29.1396	97.9687	2001	1	110	2723	11.11	12.5228	0	640.521	19.75	0.533321	236.27	69.0977	18.2878	49.3308	3.45236	66.4653	-6.27921	30.9741	7.40918
29.1396	97.9729	2001	1	111	2096	11.11	12.5228	0	640.521	19.75	0.533321	236.27	69.0977	18.2878	49.3308	3.45236	66.4653	-6.27921	30.9741	7.40918
29.1396	97.9771	2001	1	112	1781	11.11	12.5228	0	640.521	19.75	0.533321	236.27	69.0977	18.2878	49.3308	3.45236	66.4653	-6.27921	30.9741	7.40918
29.1396	97.9812	2001	1	113	1322	11.1025	12.5193	0	639.816	19.722	0.528861	236.053	69.029	18.2692	49.2974	3.44831	66.3482	-6.28453	30.9635	7.41402
29.1396	97.9854	2001	1	114	1004	11.1025	12.5193	0	639.816	19.722	0.528861	236.053	69.029	18.2692	49.2974	3.44831	66.3482	-6.28453	30.9635	7.41402
29.1396	97.9896	2001	1	115	1366	11.1025	12.5193	0	639.816	19.722	0.528861	236.053	69.029	18.2692	49.2974	3.44831	66.3482	-6.28453	30.9635	7.41402
29.1396	97.9937	2001	1	116	1366	11.0951	12.5158	0	639.096	19.6931	0.524402	235.832	68.9592	18.2503	49.2634	3.44418	66.2286	-6.29013	30.9526	7.41882
29.1396	97.9979	2001	1	117	1943	11.0951	12.5158	0	639.096	19.6931	0.524402	235.832	68.9592	18.2503	49.2634	3.44418	66.2286	-6.29013	30.9526	7.41882
29.1354	97.9687	2001	1	118	2748	11.11	12.5228	0	640.521	19.75	0.533321	236.27	69.0977	18.2878	49.3308	3.45236	66.4653	-6.27921	30.9741	7.40918
29.1354	97.9729	2001	1	119	2084	11.11	12.5228	0	640.521	19.75	0.533321	236.27	69.0977	18.2878	49.3308	3.45236	66.4653	-6.27921	30.9741	7.40918
29.1354	97.9771	2001	1	120	1567	11.11	12.5228	0	640.521	19.75	0.533321	236.27	69.0977	18.2878	49.3308	3.45236	66.4653	-6.27921	30.9741	7.40918
29.1354	97.9812	2001	1	121	1179	11.1025	12.5193	0	639.816	19.722	0.528861	236.053	69.029	18.2692	49.2974	3.44831	66.3482	-6.28453	30.9635	7.41402
29.1354	97.9854	2001	1	122	1179	11.1025	12.5193	0	639.816	19.722	0.528861	236.053	69.029	18.2692	49.2974	3.44831	66.3482	-6.28453	30.9635	7.41402
29.1354	97.9896	2001	1	123	930	11.1025	12.5193	0	639.816	19.722	0.528861	236.053	69.029	18.2692	49.2974	3.44831	66.3482	-6.28453	30.9635	7.41402
29.1354	97.9937	2001	1	124	1283	11.0951	12.5158	0	639.096	19.6931	0.524402	235.832	68.9592	18.2503	49.2634	3.44418	66.2286	-6.29013	30.9526	7.41882
29.1354	97.9979	2001	1	125	1766	11.0951	12.5158	0	639.096	19.6931	0.524402	235.832	68.9592	18.2503	49.2634	3.44418	66.2286	-6.29013	30.9526	7.41882
29.1312	97.9687	2001	1	126	2518	11.11	12.5228	0	640.521	19.75	0.533321	236.27	69.0977	18.2878	49.3308	3.45236	66.4653	-6.27921	30.9741	7.40918
29.1312	97.9729	2001	1	127	1850	11.11	12.5228	0	640.521	19.75	0.533321	236.27	69.0977	18.2878	49.3308	3.45236	66.4653	-6.27921	30.9741	7.40918
29.1312	97.9771	2001	1	128	1352	11.11	12.5228	0	640.521	19.75	0.533321	236.27	69.0977	18.2878	49.3308	3.45236	66.4653	-6.27921	30.9741	7.40918
29.1312	97.9812	2001	1	129	1352	11.1025	12.5193	0	639.816	19.722	0.528861	236.053	69.029	18.2692	49.2974	3.44831	66.3482	-6.28453	30.9635	7.41402
29.1312	97.9854	2001	1	130	1065	11.1025	12.5193	0	639.816	19.722	0.528861	236.053	69.029	18.2692	49.2974	3.44831	66.3482	-6.28453	30.9635	7.41402
29.1312	97.9896	2001	1	131	1114	11.1025	12.5193	0	639.816	19.722	0.528861	236.053	69.029	18.2692	49.2974	3.44831	66.3482	-6.28453	30.9635	7.41402
29.1312	97.9937	2001	1	132	1003	11.0951	12.5158	0	639.096	19.6931	0.524402	235.832	68.9592	18.2503	49.2634	3.44418	66.2286	-6.29013	30.9526	7.41882
29.1312	97.9979	2001	1	133	1235	11.0951	12.5158	0	639.096	19.6931	0.524402	235.832	68.9592	18.2503	49.2634	3.44418	66.2286	-6.29013	30.9526	7.41882
29.1271	97.9812	2001	1	134	1304	11.098	12.4955	0	641.329	19.7969	0.529419	236.41	69.1392	18.2971	49.3526	3.45289	66.2224	-6.25942	30.941	7.41199
29.1271	97.9854	2001	1	135	973	11.098	12.4955	0	641.329	19.7969	0.529419	236.41	69.1392	18.2971	49.3526	3.45289	66.2224	-6.25942	30.941	7.41199
29.1271	97.9896	2001	1	136	803	11.098	12.4955	0	641.329	19.7969	0.529419	236.41	69.1392	18.2971	49.3526	3.45289	66.2224	-6.25942	30.941	7.41199
29.1271	97.9937	2001	1	137	706	11.0905	12.4917	0	640.608	19.7681	0.524908	236.188	69.069	18.2781	49.3183	3.44871	66.096	-6.26523	30.9296	7.41671
29.1271	97.9979	2001	1	138	847	11.0905	12.4917	0	640.608	19.7681	0.524908	236.188	69.069	18.2781	49.3183	3.44871	66.096	-6.26523	30.9296	7.41671
29.1271	98.0021	2001	1	139	1279	11.0905	12.4917	0	640.608	19.7681	0.524908	236.188	69.069	18.2781	49.3183	3.44871	66.096	-6.26523	30.9296	7.41671
29.1229	97.9812	2001	1	140	1098	11.098	12.4955	0	641.329	19.7969	0.529419	236.41	69.1392	18.2971	49.3526	3.45289	66.2224	-6.25942	30.941	7.41199
29.1229	97.9854	2001	1	141	1018	11.098	12.4955	0	641.329	19.7969	0.529419	236.41	69.1392	18.2971	49.3526	3.45289	66.2224	-6.25942	30.941	7.41199
29.1229	97.9896	2001	1	142	842	11.098	12.4955	0	641.329	19.7969	0.529419	236.41	69.1392	18.2971	49.3526	3.45289	66.2224	-6.25942	30.941	7.41199
29.1229	97.9937	2001	1	143	752	11.0905	12.4917	0	640.608	19.7681	0.524908	236.188	69.069	18.2781	49.3183	3.44871	66.096	-6.26523	30.9296	7.41671
29.1229	97.9979	2001	1	144	826	11.0905	12.4917	0	640.608	19.7681	0.524908	236.188	69.069	18.2781	49.3183	3.44871	66.096	-6.26523	30.9296	7.41671
29.1229	98.0021	2001	1	145	826	11.0905	12.4917	0	640.608	19.7681	0.524908	236.188	69.069	18.2781	49.3183	3.44871	66.096	-6.26523	30.9296	7.41671
29.1187	97.9812	2001	1	146	1193	11.098	12.4955	0	641.329	19.7969	0.529419	236.41	69.1392	18.2971	49.3526	3.45289	66.2224	-6.25942	30.941	7.41199
29.1187	97.9854	2001	1	147	1024	11.098	12.4955	0	641.329	19.7969	0.529419	236.41	69.1392	18.2971	49.3526	3.45289	66.2224	-6.25942	30.941	7.41199
29.1187	97.9896	2001	1	148	895	11.098	12.4955	0	641.329	19.7969	0.529419	236.41	69.1392	18.2971	49.3526	3.45289	66.2224	-6.25942	30.941	7.41199
29.1187	97.9937	2001	1	149	932	11.0905	12.4917	0	640.608	19.7681	0.524908	236.188	69.069	18.2781	49.3183	3.44871	66.096	-6.26523	30.9296	7.41671
29.1187	97.9979	2001	1	150	932	11.0905	12.4917	0	640.608	19.7681	0.524908	236.188	69.069	18.2781	49.3183	3.44871	66.096	-6.26523	30.9296	7.41671
29.1187	98.0021	2001	1	151	965	11.0905	12.4917	0	640.608	19.7681	0.524908	236.188	69.069	18.2781	49.3183	3.44871	66.096	-6.26523	30.9296	7.41671
29.1146	97.9937	2001	1	152	1194	11.0858	12.4679	0	642.118	19.8429	0.525373	236.542	69.1782	18.3058	49.3729	3.45324	65.9662	-6.24046	30.907	7.41467
29.1146	97.9979	2001	1	153	1006	11.0858	12.4679	0	642.118	19.8429	0.525373	236.542	69.1782	18.3058	49.3729	3.45324	65.9662	-6.24046	30.907	7.41467
29.1146	98.0021	2001	1	154	942	11.0858	12.4679	0	642.118	19.8429	0.525373	236.542	69.1782	18.3058	49.3729	3.45324	65.9662	-6.24046	30.907	7.41467
29.1146	98.0062	2001	1	155	958	11.0782	12.464	0	641.382	19.8133	0.520811	236.314	69.1065	18.2865	49.3375	3.44894	65.8303	-6.24679	30.8948	7.41926
29.1146	98.0104	2001	1	156	1404	11.0782	12.464	0	641.382	19.8133	0.520811	236.314	69.1065	18.2865	49.3375	3.44894	65.8303	-6.24679	30.8948	7.41926
29.1104	97.9937	2001	1	157	1285	11.0858	12.4679	0	642.118	19.8429	0.525373	236.542	69.1782	18.3058	49.3729	3.45324	65.9662	-6.24046	30.907	7.41467
29.1104	97.9979	2001	1	158	958	11.0858	12.4679	0	642.118	19.8429	0.525373	236.542	69.1782	18.3058	49.3729	3.45324	65.9662	-6.24046	30.907	7.41467
29.1104	98.0021	2001	1	159	910	11.0858	12.4679	0	642.118	19.8429	0.525373	236.542	69.1782	18.3058	49.3729	3.45324	65.9662	-6.24046	30.907	7.41467
29.1104	98.0062	2001	1	160	808	11.0782	12.464	0	641.382	19.8133	0.520811	236.314	69.1065	18.2865	49.3375	3.44894	65.8303	-6.24679	30.8948	7.41926
29.1104	98.0104	2001	1	161	1071	11.0782	12.464	0	641.382	19.8133	0.520811	236.314	69.1065	18.2865	49.3375	3.44894	65.8303	-6.24679	30.8948	7.41926
29.1062	97.9937	2001	1	162	1634	11.0858	12.4679	0	642.118	19.8429	0.525373	236.542	69.1782	18.3058	49.3729	3.45324	65.9662	-6.24046	30.907	7.41467
29.1062	97.9979	2001	1	163	1236	11.0858	12.4679	0	642.118	19.8429	0.525373	236.542	69.1782	18.3058	49.3729	3.45324	65.9662	-6.24046	30.907	7.41467
29.1062	98.0021	2001	1	164	1060	11.0858	12.4679	0	642.118	19.8429	0.525373	236.542	69.1782	18.3058	49.3729	3.45324	65.9662	-6.24046	30.907	7.41467
29.1062	98.0062	2001	1	165	866	11.0782	12.464	0	641.382	19.8133	0.520811	236.314	69.1065	18.2865	49.3375	3.44894	65.8303	-6.24679	30.8948	7.41926
29.1062	98.0104	2001	1	166	974	11.0782	12.464	0	641.382	19.8133	0.520811	236.314	69.1065	18.2865	49.3375	3.44894	65.8303	-6.24679	30.8948	7.41926
29.1021	98.0062	2001	1	167	1172	11.0735	12.4402	0	642.89	19.888	0.521182	236.665	69.2147	18.3138	49.3915	3.45343	65.6966	-6.22236	30.872	7.41723
29.1021	98.0104	2001	1	168	1172	11.0735	12.4402	0	642.89	19.888	0.521182	236.665	69.2147	18.3138	49.3915	3.45343	65.6966	-6.22236	30.872	7.41723
29.1021	98.0146	2001	1	169	1133	11.0658	12.436	0	642.136	19.8575	0.516566	236.431	69.1414	18.2942	49.3551	3.44899	65.551	-6.22921	30.859	7.42169
29.1021	98.0187	2001	1	170	1185	11.0658	12.436	0	642.136	19.8575	0.516566	236.431	69.1414	18.2942	49.3551	3.44899	65.551	-6.22921	30.859	7.42169
29.1021	98.0229	2001	1	171	1503	11.0658	12.436	0	642.136	19.8575	0.516566	236.431	69.1414	18.2942	49.3551	3.44899	65.551	-6.22921	30.859	7.42169
29.0979	98.0062	2001	1	172	2171	11.0735	12.4402	0	642.89	19.888	0.521182	236.665	69.2147	18.3138	49.3915	3.45343	65.6966	-6.22236	30.872	7.41723
29.0979	98.0104	2001	1	173	2331	11.0735	12.4402	0	642.89	19.888	0.521182	236.665	69.2147	18.3138	49.3915	3.45343	65.6966	-6.22236	30.872	7.41723
29.0979	98.0146	2001	1	174	1178	11.0658	12.436	0	642.136	19.8575	0.516566	236.431	69.1414	18.2942	49.3551	3.44899	65.551	-6.22921	30.859	7.42169
29.0979	98.0187	2001	1	175	985	11.0658	12.436	0	642.136	19.8575	0.516566	236.431	69.1414	18.2942	49.3551	3.44899	65.551	-6.22921	30.859	7.42169
29.0979	98.0229	2001	1	176	980	11.0658	12.436	0	642.136	19.8575	0.516566	236.431	69.1414	18.2942	49.3551	3.44899	65.551	-6.22921	30.859	7.42169
29.0979	98.0271	2001	1	177	1499	11.0581	12.4319	0	641.365	19.8261	0.511954	236.194	69.0671	18.2742	49.3181	3.44446	65.4022	-6.23637	30.8458	7.42609
29.0979	98.0312	2001	1	178	1590	11.0581	12.4319	0	641.365	19.8261	0.511954	236.194	69.0671	18.2742	49.3181	3.44446	65.4022	-6.23637	30.8458	7.42609
29.0979	98.0354	2001	1	179	1590	11.0581	12.4319	0	641.365	19.8261	0.511954	236.194	69.0671	18.2742	49.3181	3.44446	65.4022	-6.23637	30.8458	7.42609
29.0937	98.0062	2001	1	180	4162	11.0735	12.4402	0	642.89	19.888	0.521182	236.665	69.2147	18.3138	49.3915	3.45343	65.6966	-6.22236	30.872	7.41723
29.0937	98.0104	2001	1	181	4093	11.0735	12.4402	0	642.89	19.888	0.521182	236.665	69.2147	18.3138	49.3915	3.45343	65.6966	-6.22236	30.872	7.41723
29.0937	98.0146	2001	1	182	1362	11.0658	12.436	0	642.136	19.8575	0.516566	236.431	69.1414	18.2942	49.3551	3.44899	65.551	-6.22921	30.859	7.42169
29.0937	98.0187	2001	1	183	1054	11.0658	12.436	0	642.136	19.8575	0.516566	236.431	69.1414	18.2942	49.3551	3.44899	65.551	-6.22921	30.859	7.42169
29.0937	98.0229	2001	1	184	925	11.0658	12.436	0	642.136	19.8575	0.516566	236.431	69.1414	18.2942	49.3551	3.44899	65.551	-6.22921	30.859	7.42169
29.0937	98.0271	2001	1	185	1014	11.0581	12.4319	0	641.365	19.8261	0.511954	236.194	69.0671	18.2742	49.3181	3.44446	65.4022	-6.23637	30.8458	7.42609
29.0937	98.0312	2001	1	186	1014	11.0581	12.4319	0	641.365	19.8261	0.511954	236.194	69.0671	18.2742	49.3181	3.44446	65.4022	-6.23637	30.8458	7.42609
29.0937	98.0354	2001	1	187	738	11.0581	12.4319	0	641.365	19.8261	0.511954	236.194	69.0671	18.2742	49.3181	3.44446	65.4022	-6.23637	30.8458	7.42609
29.0896	98.0271	2001	1	188	1298	11.0531	12.4079	0	642.868	19.9006	0.512172	236.539	69.1736	18.3011	49.371	3.44885	65.2579	-6.21251	30.8223	7.424
29.0896	98.0312	2001	1	189	870	11.0531	12.4079	0	642.868	19.9006	0.512172	236.539	69.1736	18.3011	49.371	3.44885	65.2579	-6.21251	30.8223	7.424
29.0896	98.0354	2001	1	190	812	11.0531	12.4079	0	642.868	19.9006	0.512172	236.539	69.1736	18.3011	49.371	3.44885	65.2579	-6.21251	30.8223	7.424
29.0896	98.0396	2001	1	191	1029	11.0453	12.4035	0	642.079	19.8683	0.507507	236.296	69.0976	18.2808	49.3329	3.44418	65.0989	-6.22022	30.8082	7.42827
29.0896	98.0437	2001	1	192	956	11.0453	12.4035	0	642.079	19.8683	0.507507	236.296	69.0976	18.2808	49.3329	3.44418	65.0989	-6.22022	30.8082	7.42827
29.0854	98.0271	2001	1	193	2704	11.0531	12.4079	0	642.868	19.9006	0.512172	236.539	69.1736	18.3011	49.371	3.44885	65.2579	-6.21251	30.8223	7.424
29.0854	98.0312	2001	1	194	1116	11.0531	12.4079	0	642.868	19.9006	0.512172	236.539	69.1736	18.3011	49.371	3.44885	65.2579	-6.21251	30.8223	7.424
29.0854	98.0354	2001	1	195	714	11.0531	12.4079	0	642.868	19.9006	0.512172	236.539	69.1736	18.3011	49.371	3.44885	65.2579	-6.21251	30.8223	7.424
29.0854	98.0396	2001	1	196	1289	11.0453	12.4035	0	642.079	19.8683	0.507507	236.296	69.0976	18.2808	49.3329	3.44418	65.0989	-6.22022	30.8082	7.42827
29.0854	98.0437	2001	1	197	1588	11.0453	12.4035	0	642.079	19.8683	0.507507	236.296	69.0976	18.2808	49.3329	3.44418	65.0989	-6.22022	30.8082	7.42827
29.0812	98.0271	2001	1	198	1597	11.0531	12.4079	0	642.868	19.9006	0.512172	236.539	69.1736	18.3011	49.371	3.44885	65.2579	-6.21251	30.8223	7.424
29.0812	98.0312	2001	1	199	1043	11.0531	12.4079	0	642.868	19.9006	0.512172	236.539	69.1736	18.3011	49.371	3.44885	65.2579	-6.21251	30.8223	7.424
29.0812	98.0354	2001	1	200	861	11.0531	12.4079	0	642.868	19.9006	0.512172	236.539	69.1736	18.3011	49.371	3.44885	65.2579	-6.21251	30.8223	7.424
29.0812	98.0396	2001	1	201	1031	11.0453	12.4035	0	642.079	19.8683	0.507507	236.296	69.0976	18.2808	49.3329	3.44418	65.0989	-6.22022	30.8082	7.42827
29.0812	98.0437	2001	1	202	1734	11.0453	12.4035	0	642.079	19.8683	0.507507	236.296	69.0976	18.2808	49.3329	3.44418	65.0989	-6.22022	30.8082	7.42827
29.0771	98.0271	2001	1	203	1549	11.0482	12.3841	0	644.369	19.975	0.512349	236.882	69.2796	18.3279	49.4236	3.45325	65.1171	-6.18878	30.7992	7.42201
29.0771	98.0312	2001	1	204	1137	11.0482	12.3841	0	644.369	19.975	0.512349	236.882	69.2796	18.3279	49.4236	3.45325	65.1171	-6.18878	30.7992	7.42201
29.0771	98.0354	2001	1	205	991	11.0482	12.3841	0	644.369	19.975	0.512349	236.882	69.2796	18.3279	49.4236	3.45325	65.1171	-6.18878	30.7992	7.42201
29.0771	98.0396	2001	1	206	991	11.0403	12.3795	0	643.577	19.9426	0.507625	236.637	69.203	18.3074	49.3851	3.44852	64.951	-6.19672	30.7846	7.42621
29.0771	98.0437	2001	1	207	955	11.0403	12.3795	0	643.577	19.9426	0.507625	236.637	69.203	18.3074	49.3851	3.44852	64.951	-6.19672	30.7846	7.42621
29.0729	98.0271	2001	1	208	1078	11.0482	12.3841	0	644.369	19.975	0.512349	236.882	69.2796	18.3279	49.4236	3.45325	65.1171	-6.18878	30.7992	7.42201
29.0729	98.0312	2001	1	209	833	11.0482	12.3841	0	644.369	19.975	0.512349	236.882	69.2796	18.3279	49.4236	3.45325	65.1171	-6.18878	30.7992	7.42201
29.0729	98.0354	2001	1	210	833	11.0482	12.3841	0	644.369	19.975	0.512349	236.882	69.2796	18.3279	49.4236	3.45325	65.1171	-6.18878	30.7992	7.42201
29.0729	98.0396	2001	1	211	920	11.0403	12.3795	0	643.577	19.9426	0.507625	236.637	69.203	18.3074	49.3851	3.44852	64.951	-6.19672	30.7846	7.42621
29.0729	98.0437	2001	1	212	1223	11.0403	12.3795	0	643.577	19.9426	0.507625	236.637	69.203	18.3074	49.3851	3.44852	64.951	-6.19672	30.7846	7.42621
29.0687	98.0271	2001	1	213	726	11.0482	12.3841	0	644.369	19.975	0.512349	236.882	69.2796	18.3279	49.4236	3.45325	65.1171	-6.18878	30.7992	7.42201
29.0687	98.0312	2001	1	214	726	11.0482	12.3841	0	644.369	19.975	0.512349	236.882	69.2796	18.3279	49.4236	3.45325	65.1171	-6.18878	30.7992	7.42201
29.0687	98.0354	2001	1	215	858	11.0482	12.3841	0	644.369	19.975	0.512349	236.882	69.2796	18.3279	49.4236	3.45325	65.1171	-6.18878	30.7992	7.42201
29.0687	98.0396	2001	1	216	945	11.0403	12.3795	0	643.577	19.9426	0.507625	236.637	69.203	18.3074	49.3851	3.44852	64.951	-6.19672	30.7846	7.42621
29.0687	98.0437	2001	1	217	1359	11.0403	12.3795	0	643.577	19.9426	0.507625	236.637	69.203	18.3074	49.3851	3.44852	64.951	-6.19672	30.7846	7.42621
29.0646	98.0146	2001	1	218	1094	11.0513	12.3653	0	646.642	20.0809	0.517273	237.466	69.4608	18.3748	49.5143	3.46236	65.1497	-6.15729	30.7916	7.4159
29.0646	98.0187	2001	1	219	1162	11.0513	12.3653	0	646.642	20.0809	0.517273	237.466	69.4608	18.3748	49.5143	3.46236	65.1497	-6.15729	30.7916	7.4159
29.0646	98.0229	2001	1	220	1162	11.0513	12.3653	0	646.642	20.0809	0.517273	237.466	69.4608	18.3748	49.5143	3.46236	65.1497	-6.15729	30.7916	7.4159
29.0646	98.0271	2001	1	221	1599	11.0433	12.3605	0	645.867	20.0494	0.512485	237.223	69.3849	18.3544	49.476	3.45767	64.9801	-6.16515	30.7766	7.42011
29.0646	98.0312	2001	1	222	816	11.0433	12.3605	0	645.867	20.0494	0.512485	237.223	69.3849	18.3544	49.476	3.45767	64.9801	-6.16515	30.7766	7.42011
29.0646	98.0354	2001	1	223	821	11.0433	12.3605	0	645.867	20.0494	0.512485	237.223	69.3849	18.3544	49.476	3.45767	64.9801	-6.16515	30.7766	7.42011
29.0604	98.0146	2001	1	224	1423	11.0513	12.3653	0	646.642	20.0809	0.517273	237.466	69.4608	18.3748	49.5143	3.46236	65.1497	-6.15729	30.7916	7.4159
29.0604	98.0187	2001	1	225	1423	11.0513	12.3653	0	646.642	20.0809	0.517273	237.466	69.4608	18.3748	49.5143	3.46236	65.1497	-6.15729	30.7916	7.4159
29.0604	98.0229	2001	1	226	1544	11.0513	12.3653	0	646.642	20.0809	0.517273	237.466	69.4608	18.3748	49.5143	3.46236	65.1497	-6.15729	30.7916	7.4159
29.0604	98.0312	2001	1	227	750	11.0433	12.3605	0	645.867	20.0494	0.512485	237.223	69.3849	18.3544	49.476	3.45767	64.9801	-6.16515	30.7766	7.42011
29.0604	98.0354	2001	1	228	725	11.0433	12.3605	0	645.867	20.0494	0.512485	237.223	69.3849	18.3544	49.476	3.45767	64.9801	-6.16515	30.7766	7.42011
29.0562	98.0146	2001	1	229	2489	11.0513	12.3653	0	646.642	20.0809	0.517273	237.466	69.4608	18.3748	49.5143	3.46236	65.1497	-6.15729	30.7916	7.4159
29.0562	98.0271	2001	1	230	1188	11.0433	12.3605	0	645.867	20.0494	0.512485	237.223	69.3849	18.3544	49.476	3.45767	64.9801	-6.16515	30.7766	7.42011
29.0562	98.0312	2001	1	231	925	11.0433	12.3605	0	645.867	20.0494	0.512485	237.223	69.3849	18.3544	49.476	3.45767	64.9801	-6.16515	30.7766	7.42011
29.0562	98.0354	2001	1	232	988	11.0433	12.3605	0	645.867	20.0494	0.512485	237.223	69.3849	18.3544	49.476	3.45767	64.9801	-6.16515	30.7766	7.42011
29.0521	98.0271	2001	1	233	1374	11.0384	12.3372	0	647.363	20.1236	0.512583	237.562	69.4896	18.3808	49.5282	3.4621	64.847	-6.14162	30.7545	7.4183
29.0521	98.0312	2001	1	234	979	11.0384	12.3372	0	647.363	20.1236	0.512583	237.562	69.4896	18.3808	49.5282	3.4621	64.847	-6.14162	30.7545	7.4183
29.0521	98.0354	2001	1	235	861	11.0384	12.3372	0	647.363	20.1236	0.512583	237.562	69.4896	18.3808	49.5282	3.4621	64.847	-6.14162	30.7545	7.4183
29.0521	98.0396	2001	1	236	861	11.0302	12.3322	0	646.567	20.091	0.507737	237.312	69.4118	18.36	49.4888	3.45725	64.6669	-6.15004	30.7387	7.42237
29.0521	98.0437	2001	1	237	1194	11.0302	12.3322	0	646.567	20.091	0.507737	237.312	69.4118	18.36	49.4888	3.45725	64.6669	-6.15004	30.7387	7.42237
29.0479	98.0271	2001	1	238	1394	11.0384	12.3372	0	647.363	20.1236	0.512583	237.562	69.4896	18.3808	49.5282	3.4621	64.847	-6.14162	30.7545	7.4183
29.0479	98.0312	2001	1	239	976	11.0384	12.3372	0	647.363	20.1236	0.512583	237.562	69.4896	18.3808	49.5282	3.4621	64.847	-6.14162	30.7545	7.4183
29.0479	98.0354	2001	1	240	976	11.0384	12.3372	0	647.363	20.1236	0.512583	237.562	69.4896	18.3808	49.5282	3.4621	64.847	-6.14162	30.7545	7.4183
29.0479	98.0396	2001	1	241	826	11.0302	12.3322	0	646.567	20.091	0.507737	237.312	69.4118	18.36	49.4888	3.45725	64.6669	-6.15004	30.7387	7.42237
29.0479	98.0437	2001	1	242	899	11.0302	12.3322	0	646.567	20.091	0.507737	237.312	69.4118	18.36	49.4888	3.45725	64.6669	-6.15004	30.7387	7.42237
29.0437	98.0271	2001	1	243	1389	11.0384	12.3372	0	647.363	20.1236	0.512583	237.562	69.4896	18.3808	49.5282	3.4621	64.847	-6.14162	30.7545	7.4183
29.0437	98.0312	2001	1	244	1389	11.0384	12.3372	0	647.363	20.1236	0.512583	237.562	69.4896	18.3808	49.5282	3.4621	64.847	-6.14162	30.7545	7.4183
29.0437	98.0354	2001	1	245	1132	11.0384	12.3372	0	647.363	20.1236	0.512583	237.562	69.4896	18.3808	49.5282	3.4621	64.847	-6.14162	30.7545	7.4183
29.0437	98.0396	2001	1	246	644	11.0302	12.3322	0	646.567	20.091	0.507737	237.312	69.4118	18.36	49.4888	3.45725	64.6669	-6.15004	30.7387	7.42237
29.0437	98.0437	2001	1	247	1006	11.0302	12.3322	0	646.567	20.091	0.507737	237.312	69.4118	18.36	49.4888	3.45725	64.6669	-6.15004	30.7387	7.42237
29.0396	98.0271	2001	1	248	2062	11.0335	12.3142	0	648.858	20.1979	0.512645	237.899	69.5939	18.407	49.5801	3.46655	64.7182	-6.11817	30.733	7.4166
29.0396	98.0312	2001	1	249	1272	11.0335	12.3142	0	648.858	20.1979	0.512645	237.899	69.5939	18.407	49.5801	3.46655	64.7182	-6.11817	30.733	7.4166
29.0396	98.0354	2001	1	250	834	11.0335	12.3142	0	648.858	20.1979	0.512645	237.899	69.5939	18.407	49.5801	3.46655	64.7182	-6.11817	30.733	7.4166
29.0396	98.0396	2001	1	251	549	11.0252	12.309	0	648.059	20.1651	0.507736	237.647	69.5154	18.386	49.5402	3.46164	64.5311	-6.12685	30.7166	7.42061
29.0396	98.0437	2001	1	252	962	11.0252	12.309	0	648.059	20.1651	0.507736	237.647	69.5154	18.386	49.5402	3.46164	64.5311	-6.12685	30.7166	7.42061
29.0396	98.0729	2001	1	253	1579	11.0087	12.2984	0	646.402	20.0967	0.49793	237.13	69.3547	18.3432	49.4582	3.45151	64.145	-6.14524	30.6828	7.42841
29.0396	98.0771	2001	1	254	1225	11.0004	12.2932	0	645.544	20.0609	0.493036	236.865	69.2724	18.3213	49.4161	3.44629	63.9458	-6.15497	30.6655	7.43219
29.0396	98.0812	2001	1	255	1076	11.0004	12.2932	0	645.544	20.0609	0.493036	236.865	69.2724	18.3213	49.4161	3.44629	63.9458	-6.15497	30.6655	7.43219
29.0354	98.0271	2001	1	256	1934	11.0335	12.3142	0	648.858	20.1979	0.512645	237.899	69.5939	18.407	49.5801	3.46655	64.7182	-6.11817	30.733	7.4166
29.0354	98.0312	2001	1	257	1275	11.0335	12.3142	0	648.858	20.1979	0.512645	237.899	69.5939	18.407	49.5801	3.46655	64.7182	-6.11817	30.733	7.4166
29.0354	98.0354	2001	1	258	660	11.0335	12.3142	0	648.858	20.1979	0.512645	237.899	69.5939	18.407	49.5801	3.46655	64.7182	-6.11817	30.733	7.4166
29.0354	98.0396	2001	1	259	563	11.0252	12.309	0	648.059	20.1651	0.507736	237.647	69.5154	18.386	49.5402	3.46164	64.5311	-6.12685	30.7166	7.42061
29.0354	98.0437	2001	1	260	513	11.0252	12.309	0	648.059	20.1651	0.507736	237.647	69.5154	18.386	49.5402	3.46164	64.5311	-6.12685	30.7166	7.42061
29.0354	98.0479	2001	1	261	599	11.0252	12.309	0	648.059	20.1651	0.507736	237.647	69.5154	18.386	49.5402	3.46164	64.5311	-6.12685	30.7166	7.42061
29.0354	98.0521	2001	1	262	599	11.017	12.3037	0	647.241	20.1314	0.50283	237.391	69.4357	18.3648	49.4996	3.45662	64.3401	-6.13587	30.6999	7.42455
29.0354	98.0562	2001	1	263	976	11.017	12.3037	0	647.241	20.1314	0.50283	237.391	69.4357	18.3648	49.4996	3.45662	64.3401	-6.13587	30.6999	7.42455
29.0354	98.0604	2001	1	264	1051	11.017	12.3037	0	647.241	20.1314	0.50283	237.391	69.4357	18.3648	49.4996	3.45662	64.3401	-6.13587	30.6999	7.42455
29.0354	98.0646	2001	1	265	1180	11.0087	12.2984	0	646.402	20.0967	0.49793	237.13	69.3547	18.3432	49.4582	3.45151	64.145	-6.14524	30.6828	7.42841
29.0354	98.0687	2001	1	266	1148	11.0087	12.2984	0	646.402	20.0967	0.49793	237.13	69.3547	18.3432	49.4582	3.45151	64.145	-6.14524	30.6828	7.42841
29.0354	98.0729	2001	1	267	875	11.0087	12.2984	0	646.402	20.0967	0.49793	237.13	69.3547	18.3432	49.4582	3.45151	64.145	-6.14524	30.6828	7.42841
29.0354	98.0771	2001	1	268	728	11.0004	12.2932	0	645.544	20.0609	0.493036	236.865	69.2724	18.3213	49.4161	3.44629	63.9458	-6.15497	30.6655	7.43219
29.0354	98.0812	2001	1	269	929	11.0004	12.2932	0	645.544	20.0609	0.493036	236.865	69.2724	18.3213	49.4161	3.44629	63.9458	-6.15497	30.6655	7.43219
29.0354	98.0854	2001	1	270	929	11.0004	12.2932	0	645.544	20.0609	0.493036	236.865	69.2724	18.3213	49.4161	3.44629	63.9458	-6.15497	30.6655	7.43219
29.0312	98.0271	2001	1	271	2091	11.0287	12.2915	0	650.352	20.2721	0.512671	238.235	69.6976	18.433	49.6319	3.47104	64.5937	-6.09481	30.712	7.41499
29.0312	98.0312	2001	1	272	1237	11.0287	12.2915	0	650.352	20.2721	0.512671	238.235	69.6976	18.433	49.6319	3.47104	64.5937	-6.09481	30.712	7.41499
29.0312	98.0354	2001	1	273	32765	11.0287	12.2915	0	650.352	20.2721	0.512671	238.235	69.6976	18.433	49.6319	3.47104	64.5937	-6.09481	30.712	7.41499
29.0312	98.0396	2001	1	274	32765	11.0203	12.286	0	649.55	20.2392	0.507697	237.981	69.6185	18.4119	49.5916	3.46606	64.3999	-6.10373	30.695	7.41896
29.0312	98.0437	2001	1	275	32765	11.0203	12.286	0	649.55	20.2392	0.507697	237.981	69.6185	18.4119	49.5916	3.46606	64.3999	-6.10373	30.695	7.41896
29.0312	98.0479	2001	1	276	32765	11.0203	12.286	0	649.55	20.2392	0.507697	237.981	69.6185	18.4119	49.5916	3.46606	64.3999	-6.10373	30.695	7.41896
29.0312	98.0521	2001	1	277	702	11.0119	12.2805	0	648.728	20.2053	0.502727	237.722	69.538	18.3905	49.5504	3.46098	64.2019	-6.11301	30.6777	7.42284
29.0312	98.0562	2001	1	278	528	11.0119	12.2805	0	648.728	20.2053	0.502727	237.722	69.538	18.3905	49.5504	3.46098	64.2019	-6.11301	30.6777	7.42284
29.0312	98.0604	2001	1	279	719	11.0119	12.2805	0	648.728	20.2053	0.502727	237.722	69.538	18.3905	49.5504	3.46098	64.2019	-6.11301	30.6777	7.42284
29.0312	98.0646	2001	1	280	555	11.0035	12.275	0	647.886	20.1704	0.497761	237.458	69.4563	18.3687	49.5085	3.45579	63.9996	-6.12264	30.66	7.42665
29.0312	98.0687	2001	1	281	585	11.0035	12.275	0	647.886	20.1704	0.497761	237.458	69.4563	18.3687	49.5085	3.45579	63.9996	-6.12264	30.66	7.42665
29.0312	98.0729	2001	1	282	703	11.0035	12.275	0	647.886	20.1704	0.497761	237.458	69.4563	18.3687	49.5085	3.45579	63.9996	-6.12264	30.66	7.42665
29.0312	98.0771	2001	1	283	1259	10.9951	12.2695	0	647.022	20.1345	0.492801	237.19	69.3732	18.3467	49.4659	3.45049	63.7931	-6.13264	30.6421	7.43037
29.0312	98.0812	2001	1	284	1259	10.9951	12.2695	0	647.022	20.1345	0.492801	237.19	69.3732	18.3467	49.4659	3.45049	63.7931	-6.13264	30.6421	7.43037
29.0312	98.0854	2001	1	285	995	10.9951	12.2695	0	647.022	20.1345	0.492801	237.19	69.3732	18.3467	49.4659	3.45049	63.7931	-6.13264	30.6421	7.43037
29.0312	98.0896	2001	1	286	928	10.9867	12.2641	0	646.138	20.0974	0.487848	236.917	69.2887	18.3243	49.4224	3.44509	63.5823	-6.143	30.6237	7.434
29.0312	98.0937	2001	1	287	1410	10.9867	12.2641	0	646.138	20.0974	0.487848	236.917	69.2887	18.3243	49.4224	3.44509	63.5823	-6.143	30.6237	7.434
29.0312	98.0979	2001	1	288	1928	10.9867	12.2641	0	646.138	20.0974	0.487848	236.917	69.2887	18.3243	49.4224	3.44509	63.5823	-6.143	30.6237	7.434
29.0271	98.0271	2001	1	289	3418	11.0287	12.2915	0	650.352	20.2721	0.512671	238.235	69.6976	18.433	49.6319	3.47104	64.5937	-6.09481	30.712	7.41499
29.0271	98.0312	2001	1	290	1784	11.0287	12.2915	0	650.352	20.2721	0.512671	238.235	69.6976	18.433	49.6319	3.47104	64.5937	-6.09481	30.712	7.41499
29.0271	98.0354	2001	1	291	997	11.0287	12.2915	0	650.352	20.2721	0.512671	238.235	69.6976	18.433	49.6319	3.47104	64.5937	-6.09481	30.712	7.41499
29.0271	98.0396	2001	1	292	997	11.0203	12.286	0	649.55	20.2392	0.507697	237.981	69.6185	18.4119	49.5916	3.46606	64.3999	-6.10373	30.695	7.41896
29.0271	98.0437	2001	1	293	802	11.0203	12.286	0	649.55	20.2392	0.507697	237.981	69.6185	18.4119	49.5916	3.46606	64.3999	-6.10373	30.695	7.41896
29.0271	98.0479	2001	1	294	962	11.0203	12.286	0	649.55	20.2392	0.507697	237.981	69.6185	18.4119	49.5916	3.46606	64.3999	-6.10373	30.695	7.41896
29.0271	98.0521	2001	1	295	1027	11.0119	12.2805	0	648.728	20.2053	0.502727	237.722	69.538	18.3905	49.5504	3.46098	64.2019	-6.11301	30.6777	7.42284
29.0271	98.0562	2001	1	296	1121	11.0119	12.2805	0	648.728	20.2053	0.502727	237.722	69.538	18.3905	49.5504	3.46098	64.2019	-6.11301	30.6777	7.42284
29.0271	98.0604	2001	1	297	826	11.0119	12.2805	0	648.728	20.2053	0.502727	237.722	69.538	18.3905	49.5504	3.46098	64.2019	-6.11301	30.6777	7.42284
29.0271	98.0646	2001	1	298	1269	11.0035	12.275	0	647.886	20.1704	0.497761	237.458	69.4563	18.3687	49.5085	3.45579	63.9996	-6.12264	30.66	7.42665
29.0271	98.0687	2001	1	299	1614	11.0035	12.275	0	647.886	20.1704	0.497761	237.458	69.4563	18.3687	49.5085	3.45579	63.9996	-6.12264	30.66	7.42665
29.0271	98.0729	2001	1	300	1614	11.0035	12.275	0	647.886	20.1704	0.497761	237.458	69.4563	18.3687	49.5085	3.45579	63.9996	-6.12264	30.66	7.42665
29.0271	98.0771	2001	1	301	1727	10.9951	12.2695	0	647.022	20.1345	0.492801	237.19	69.3732	18.3467	49.4659	3.45049	63.7931	-6.13264	30.6421	7.43037
29.0271	98.0812	2001	1	302	1104	10.9951	12.2695	0	647.022	20.1345	0.492801	237.19	69.3732	18.3467	49.4659	3.45049	63.7931	-6.13264	30.6421	7.43037
29.0271	98.0854	2001	1	303	974	10.9951	12.2695	0	647.022	20.1345	0.492801	237.19	69.3732	18.3467	49.4659	3.45049	63.7931	-6.13264	30.6421	7.43037
29.0271	98.0896	2001	1	304	930	10.9867	12.2641	0	646.138	20.0974	0.487848	236.917	69.2887	18.3243	49.4224	3.44509	63.5823	-6.143	30.6237	7.434
29.0271	98.0937	2001	1	305	1582	10.9867	12.2641	0	646.138	20.0974	0.487848	236.917	69.2887	18.3243	49.4224	3.44509	63.5823	-6.143	30.6237	7.434
29.0271	98.0979	2001	1	306	2609	10.9867	12.2641	0	646.138	20.0974	0.487848	236.917	69.2887	18.3243	49.4224	3.44509	63.5823	-6.143	30.6237	7.434
29.0229	98.0271	2001	1	307	2207	11.0287	12.2915	0	650.352	20.2721	0.512671	238.235	69.6976	18.433	49.6319	3.47104	64.5937	-6.09481	30.712	7.41499
29.0229	98.0312	2001	1	308	2114	11.0287	12.2915	0	650.352	20.2721	0.512671	238.235	69.6976	18.433	49.6319	3.47104	64.5937	-6.09481	30.712	7.41499
29.0229	98.0354	2001	1	309	2114	11.0287	12.2915	0	650.352	20.2721	0.512671	238.235	69.6976	18.433	49.6319	3.47104	64.5937	-6.09481	30.712	7.41499
29.0229	98.0396	2001	1	310	1793	11.0203	12.286	0	649.55	20.2392	0.507697	237.981	69.6185	18.4119	49.5916	3.46606	64.3999	-6.10373	30.695	7.41896
29.0229	98.0437	2001	1	311	1696	11.0203	12.286	0	649.55	20.2392	0.507697	237.981	69.6185	18.4119	49.5916	3.46606	64.3999	-6.10373	30.695	7.41896
29.0229	98.0479	2001	1	312	1572	11.0203	12.286	0	649.55	20.2392	0.507697	237.981	69.6185	18.4119	49.5916	3.46606	64.3999	-6.10373	30.695	7.41896
29.0229	98.0521	2001	1	313	1436	11.0119	12.2805	0	648.728	20.2053	0.502727	237.722	69.538	18.3905	49.5504	3.46098	64.2019	-6.11301	30.6777	7.42284
29.0229	98.0562	2001	1	314	1352	11.0119	12.2805	0	648.728	20.2053	0.502727	237.722	69.538	18.3905	49.5504	3.46098	64.2019	-6.11301	30.6777	7.42284
29.0229	98.0604	2001	1	315	32765	11.0119	12.2805	0	648.728	20.2053	0.502727	237.722	69.538	18.3905	49.5504	3.46098	64.2019	-6.11301	30.6777	7.42284
29.0229	98.0646	2001	1	316	32765	11.0035	12.275	0	647.886	20.1704	0.497761	237.458	69.4563	18.3687	49.5085	3.45579	63.9996	-6.12264	30.66	7.42665
29.0229	98.0687	2001	1	317	32765	11.0035	12.275	0	647.886	20.1704	0.497761	237.458	69.4563	18.3687	49.5085	3.45579	63.9996	-6.12264	30.66	7.42665
29.0229	98.0729	2001	1	318	2029	11.0035	12.275	0	647.886	20.1704	0.497761	237.458	69.4563	18.3687	49.5085	3.45579	63.9996	-6.12264	30.66	7.42665
29.0229	98.0771	2001	1	319	1397	10.9951	12.2695	0	647.022	20.1345	0.492801	237.19	69.3732	18.3467	49.4659	3.45049	63.7931	-6.13264	30.6421	7.43037
29.0229	98.0812	2001	1	320	924	10.9951	12.2695	0	647.022	20.1345	0.492801	237.19	69.3732	18.3467	49.4659	3.45049	63.7931	-6.13264	30.6421	7.43037
29.0229	98.0854	2001	1	321	829	10.9951	12.2695	0	647.022	20.1345	0.492801	237.19	69.3732	18.3467	49.4659	3.45049	63.7931	-6.13264	30.6421	7.43037
29.0229	98.0896	2001	1	322	1237	10.9867	12.2641	0	646.138	20.0974	0.487848	236.917	69.2887	18.3243	49.4224	3.44509	63.5823	-6.143	30.6237	7.434
29.0187	98.0271	2001	1	323	2450	11.0238	12.2691	0	651.847	20.3463	0.512665	238.57	69.8009	18.459	49.6836	3.47555	64.4739	-6.07152	30.6915	7.41349
29.0187	98.0312	2001	1	324	2450	11.0238	12.2691	0	651.847	20.3463	0.512665	238.57	69.8009	18.459	49.6836	3.47555	64.4739	-6.07152	30.6915	7.41349
29.0187	98.0354	2001	1	325	2054	11.0238	12.2691	0	651.847	20.3463	0.512665	238.57	69.8009	18.459	49.6836	3.47555	64.4739	-6.07152	30.6915	7.41349
29.0187	98.0396	2001	1	326	3146	11.0153	12.2634	0	651.042	20.3133	0.507625	238.313	69.7211	18.4377	49.6427	3.4705	64.2734	-6.08068	30.674	7.41741
29.0187	98.0437	2001	1	327	3572	11.0153	12.2634	0	651.042	20.3133	0.507625	238.313	69.7211	18.4377	49.6427	3.4705	64.2734	-6.08068	30.674	7.41741
29.0187	98.0479	2001	1	328	1994	11.0153	12.2634	0	651.042	20.3133	0.507625	238.313	69.7211	18.4377	49.6427	3.4705	64.2734	-6.08068	30.674	7.41741
29.0187	98.0521	2001	1	329	1605	11.0068	12.2577	0	650.216	20.2793	0.502587	238.051	69.6399	18.416	49.6011	3.46536	64.0685	-6.09022	30.6561	7.42125
29.0187	98.0562	2001	1	330	2860	11.0068	12.2577	0	650.216	20.2793	0.502587	238.051	69.6399	18.416	49.6011	3.46536	64.0685	-6.09022	30.6561	7.42125
29.0187	98.0604	2001	1	331	2987	11.0068	12.2577	0	650.216	20.2793	0.502587	238.051	69.6399	18.416	49.6011	3.46536	64.0685	-6.09022	30.6561	7.42125
29.0187	98.0646	2001	1	332	2987	10.9983	12.2519	0	649.369	20.2442	0.497553	237.785	69.5574	18.3941	49.5587	3.4601	63.8592	-6.10012	30.6379	7.425
29.0187	98.0687	2001	1	333	2449	10.9983	12.2519	0	649.369	20.2442	0.497553	237.785	69.5574	18.3941	49.5587	3.4601	63.8592	-6.10012	30.6379	7.425
29.0187	98.0729	2001	1	334	1199	10.9983	12.2519	0	649.369	20.2442	0.497553	237.785	69.5574	18.3941	49.5587	3.4601	63.8592	-6.10012	30.6379	7.425
29.0187	98.0771	2001	1	335	842	10.9897	12.2462	0	648.5	20.208	0.492525	237.514	69.4734	18.3718	49.5154	3.45473	63.6453	-6.11039	30.6193	7.42867
29.0187	98.0812	2001	1	336	715	10.9897	12.2462	0	648.5	20.208	0.492525	237.514	69.4734	18.3718	49.5154	3.45473	63.6453	-6.11039	30.6193	7.42867
29.0187	98.0854	2001	1	337	980	10.9897	12.2462	0	648.5	20.208	0.492525	237.514	69.4734	18.3718	49.5154	3.45473	63.6453	-6.11039	30.6193	7.42867
29.0187	98.0896	2001	1	338	1316	10.9812	12.2405	0	647.61	20.1707	0.487504	237.238	69.3881	18.3492	49.4714	3.44925	63.427	-6.12104	30.6003	7.43224
29.0187	98.0937	2001	1	339	1316	10.9812	12.2405	0	647.61	20.1707	0.487504	237.238	69.3881	18.3492	49.4714	3.44925	63.427	-6.12104	30.6003	7.43224
29.0187	98.0979	2001	1	340	1463	10.9812	12.2405	0	647.61	20.1707	0.487504	237.238	69.3881	18.3492	49.4714	3.44925	63.427	-6.12104	30.6003	7.43224
29.0187	98.1021	2001	1	341	1418	10.9727	12.2348	0	646.698	20.1323	0.482491	236.957	69.3014	18.3263	49.4265	3.44366	63.2042	-6.13207	30.581	7.43573
29.0187	98.1062	2001	1	342	1514	10.9727	12.2348	0	646.698	20.1323	0.482491	236.957	69.3014	18.3263	49.4265	3.44366	63.2042	-6.13207	30.581	7.43573
29.0146	98.0271	2001	1	343	3252	11.0238	12.2691	0	651.847	20.3463	0.512665	238.57	69.8009	18.459	49.6836	3.47555	64.4739	-6.07152	30.6915	7.41349
29.0146	98.0312	2001	1	344	2957	11.0238	12.2691	0	651.847	20.3463	0.512665	238.57	69.8009	18.459	49.6836	3.47555	64.4739	-6.07152	30.6915	7.41349
29.0146	98.0354	2001	1	345	4180	11.0238	12.2691	0	651.847	20.3463	0.512665	238.57	69.8009	18.459	49.6836	3.47555	64.4739	-6.07152	30.6915	7.41349
29.0146	98.0396	2001	1	346	4016	11.0153	12.2634	0	651.042	20.3133	0.507625	238.313	69.7211	18.4377	49.6427	3.4705	64.2734	-6.08068	30.674	7.41741
29.0146	98.0437	2001	1	347	2731	11.0153	12.2634	0	651.042	20.3133	0.507625	238.313	69.7211	18.4377	49.6427	3.4705	64.2734	-6.08068	30.674	7.41741
29.0146	98.0479	2001	1	348	2250	11.0153	12.2634	0	651.042	20.3133	0.507625	238.313	69.7211	18.4377	49.6427	3.4705	64.2734	-6.08068	30.674	7.41741
29.0146	98.0521	2001	1	349	3508	11.0068	12.2577	0	650.216	20.2793	0.502587	238.051	69.6399	18.416	49.6011	3.46536	64.0685	-6.09022	30.6561	7.42125
29.0146	98.0562	2001	1	350	3508	11.0068	12.2577	0	650.216	20.2793	0.502587	238.051	69.6399	18.416	49.6011	3.46536	64.0685	-6.09022	30.6561	7.42125
29.0146	98.0604	2001	1	351	3746	11.0068	12.2577	0	650.216	20.2793	0.502587	238.051	69.6399	18.416	49.6011	3.46536	64.0685	-6.09022	30.6561	7.42125
29.0146	98.0646	2001	1	352	3806	10.9983	12.2519	0	649.369	20.2442	0.497553	237.785	69.5574	18.3941	49.5587	3.4601	63.8592	-6.10012	30.6379	7.425
29.0146	98.0687	2001	1	353	3988	10.9983	12.2519	0	649.369	20.2442	0.497553	237.785	69.5574	18.3941	49.5587	3.4601	63.8592	-6.10012	30.6379	7.425
29.0146	98.0729	2001	1	354	1499	10.9983	12.2519	0	649.369	20.2442	0.497553	237.785	69.5574	18.3941	49.5587	3.4601	63.8592	-6.10012	30.6379	7.425
29.0146	98.0771	2001	1	355	1291	10.9897	12.2462	0	648.5	20.208	0.492525	237.514	69.4734	18.3718	49.5154	3.45473	63.6453	-6.11039	30.6193	7.42867
29.0146	98.0812	2001	1	356	865	10.9897	12.2462	0	648.5	20.208	0.492525	237.514	69.4734	18.3718	49.5154	3.45473	63.6453	-6.11039	30.6193	7.42867
29.0146	98.0854	2001	1	357	976	10.9897	12.2462	0	648.5	20.208	0.492525	237.514	69.4734	18.3718	49.5154	3.45473	63.6453	-6.11039	30.6193	7.42867
29.0146	98.0896	2001	1	358	976	10.9812	12.2405	0	647.61	20.1707	0.487504	237.238	69.3881	18.3492	49.4714	3.44925	63.427	-6.12104	30.6003	7.43224
29.0146	98.0937	2001	1	359	1077	10.9812	12.2405	0	647.61	20.1707	0.487504	237.238	69.3881	18.3492	49.4714	3.44925	63.427	-6.12104	30.6003	7.43224
29.0146	98.0979	2001	1	360	1015	10.9812	12.2405	0	647.61	20.1707	0.487504	237.238	69.3881	18.3492	49.4714	3.44925	63.427	-6.12104	30.6003	7.43224
29.0146	98.1021	2001	1	361	1125	10.9727	12.2348	0	646.698	20.1323	0.482491	236.957	69.3014	18.3263	49.4265	3.44366	63.2042	-6.13207	30.581	7.43573
29.0146	98.1062	2001	1	362	1520	10.9727	12.2348	0	646.698	20.1323	0.482491	236.957	69.3014	18.3263	49.4265	3.44366	63.2042	-6.13207	30.581	7.43573
29.0146	98.1104	2001	1	363	1846	10.9727	12.2348	0	646.698	20.1323	0.482491	236.957	69.3014	18.3263	49.4265	3.44366	63.2042	-6.13207	30.581	7.43573
29.0104	98.0312	2001	1	364	4049	11.0238	12.2691	0	651.847	20.3463	0.512665	238.57	69.8009	18.459	49.6836	3.47555	64.4739	-6.07152	30.6915	7.41349
29.0104	98.0354	2001	1	365	4565	11.0238	12.2691	0	651.847	20.3463	0.512665	238.57	69.8009	18.459	49.6836	3.47555	64.4739	-6.07152	30.6915	7.41349
29.0104	98.0396	2001	1	366	4887	11.0153	12.2634	0	651.042	20.3133	0.507625	238.313	69.7211	18.4377	49.6427	3.4705	64.2734	-6.08068	30.674	7.41741
29.0104	98.0437	2001	1	367	3318	11.0153	12.2634	0	651.042	20.3133	0.507625	238.313	69.7211	18.4377	49.6427	3.4705	64.2734	-6.08068	30.674	7.41741
29.0104	98.0479	2001	1	368	3291	11.0153	12.2634	0	651.042	20.3133	0.507625	238.313	69.7211	18.4377	49.6427	3.4705	64.2734	-6.08068	30.674	7.41741
29.0104	98.0521	2001	1	369	3291	11.0068	12.2577	0	650.216	20.2793	0.502587	238.051	69.6399	18.416	49.6011	3.46536	64.0685	-6.09022	30.6561	7.42125
29.0104	98.0562	2001	1	370	4189	11.0068	12.2577	0	650.216	20.2793	0.502587	238.051	69.6399	18.416	49.6011	3.46536	64.0685	-6.09022	30.6561	7.42125
29.0104	98.0604	2001	1	371	4135	11.0068	12.2577	0	650.216	20.2793	0.502587	238.051	69.6399	18.416	49.6011	3.46536	64.0685	-6.09022	30.6561	7.42125
29.0104	98.0646	2001	1	372	4170	10.9983	12.2519	0	649.369	20.2442	0.497553	237.785	69.5574	18.3941	49.5587	3.4601	63.8592	-6.10012	30.6379	7.425
29.0104	98.0729	2001	1	373	1942	10.9983	12.2519	0	649.369	20.2442	0.497553	237.785	69.5574	18.3941	49.5587	3.4601	63.8592	-6.10012	30.6379	7.425
29.0104	98.0771	2001	1	374	1430	10.9897	12.2462	0	648.5	20.208	0.492525	237.514	69.4734	18.3718	49.5154	3.45473	63.6453	-6.11039	30.6193	7.42867
29.0104	98.0812	2001	1	375	850	10.9897	12.2462	0	648.5	20.208	0.492525	237.514	69.4734	18.3718	49.5154	3.45473	63.6453	-6.11039	30.6193	7.42867
29.0104	98.0854	2001	1	376	850	10.9897	12.2462	0	648.5	20.208	0.492525	237.514	69.4734	18.3718	49.5154	3.45473	63.6453	-6.11039	30.6193	7.42867
29.0104	98.0896	2001	1	377	687	10.9812	12.2405	0	647.61	20.1707	0.487504	237.238	69.3881	18.3492	49.4714	3.44925	63.427	-6.12104	30.6003	7.43224
29.0104	98.0937	2001	1	378	720	10.9812	12.2405	0	647.61	20.1707	0.487504	237.238	69.3881	18.3492	49.4714	3.44925	63.427	-6.12104	30.6003	7.43224
29.0104	98.0979	2001	1	379	694	10.9812	12.2405	0	647.61	20.1707	0.487504	237.238	69.3881	18.3492	49.4714	3.44925	63.427	-6.12104	30.6003	7.43224
29.0062	98.0771	2001	1	380	2680	10.9844	12.2232	0	649.977	20.2815	0.492214	237.836	69.5732	18.3968	49.5649	3.459	63.5029	-6.0882	30.5971	7.42709
29.0062	98.0812	2001	1	381	1609	10.9844	12.2232	0	649.977	20.2815	0.492214	237.836	69.5732	18.3968	49.5649	3.459	63.5029	-6.0882	30.5971	7.42709
29.0062	98.0854	2001	1	382	1200	10.9844	12.2232	0	649.977	20.2815	0.492214	237.836	69.5732	18.3968	49.5649	3.459	63.5029	-6.0882	30.5971	7.42709
29.0062	98.0896	2001	1	383	782	10.9758	12.2173	0	649.081	20.244	0.487122	237.557	69.487	18.3739	49.5202	3.45344	63.2772	-6.09914	30.5775	7.43061
29.0062	98.0937	2001	1	384	584	10.9758	12.2173	0	649.081	20.244	0.487122	237.557	69.487	18.3739	49.5202	3.45344	63.2772	-6.09914	30.5775	7.43061
29.0062	98.0979	2001	1	385	982	10.9758	12.2173	0	649.081	20.244	0.487122	237.557	69.487	18.3739	49.5202	3.45344	63.2772	-6.09914	30.5775	7.43061
29.0062	98.1021	2001	1	386	1903	10.9671	12.2113	0	648.163	20.2053	0.482038	237.273	69.3993	18.3508	49.4748	3.44776	63.0468	-6.11047	30.5576	7.43404
29.0021	98.0771	2001	1	387	4564	10.9844	12.2232	0	649.977	20.2815	0.492214	237.836	69.5732	18.3968	49.5649	3.459	63.5029	-6.0882	30.5971	7.42709
29.0021	98.0812	2001	1	388	1827	10.9844	12.2232	0	649.977	20.2815	0.492214	237.836	69.5732	18.3968	49.5649	3.459	63.5029	-6.0882	30.5971	7.42709
29.0021	98.0854	2001	1	389	1481	10.9844	12.2232	0	649.977	20.2815	0.492214	237.836	69.5732	18.3968	49.5649	3.459	63.5029	-6.0882	30.5971	7.42709
29.0021	98.0896	2001	1	390	741	10.9758	12.2173	0	649.081	20.244	0.487122	237.557	69.487	18.3739	49.5202	3.45344	63.2772	-6.09914	30.5775	7.43061
29.0021	98.0937	2001	1	391	608	10.9758	12.2173	0	649.081	20.244	0.487122	237.557	69.487	18.3739	49.5202	3.45344	63.2772	-6.09914	30.5775	7.43061
29.0021	98.0979	2001	1	392	937	10.9758	12.2173	0	649.081	20.244	0.487122	237.557	69.487	18.3739	49.5202	3.45344	63.2772	-6.09914	30.5775	7.43061
29.0021	98.1021	2001	1	393	1420	10.9671	12.2113	0	648.163	20.2053	0.482038	237.273	69.3993	18.3508	49.4748	3.44776	63.0468	-6.11047	30.5576	7.43404
28.9979	98.0812	2001	1	394	2125	10.9844	12.2232	0	649.977	20.2815	0.492214	237.836	69.5732	18.3968	49.5649	3.459	63.5029	-6.0882	30.5971	7.42709
28.9979	98.0854	2001	1	395	1188	10.9844	12.2232	0	649.977	20.2815	0.492214	237.836	69.5732	18.3968	49.5649	3.459	63.5029	-6.0882	30.5971	7.42709
28.9979	98.0896	2001	1	396	847	10.9758	12.2173	0	649.081	20.244	0.487122	237.557	69.487	18.3739	49.5202	3.45344	63.2772	-6.09914	30.5775	7.43061
28.9979	98.0937	2001	1	397	1501	10.9758	12.2173	0	649.081	20.244	0.487122	237.557	69.487	18.3739	49.5202	3.45344	63.2772	-6.09914	30.5775	7.43061
28.9979	98.0979	2001	1	398	1264	10.9758	12.2173	0	649.081	20.244	0.487122	237.557	69.487	18.3739	49.5202	3.45344	63.2772	-6.09914	30.5775	7.43061
28.9979	98.1021	2001	1	399	1264	10.9671	12.2113	0	648.163	20.2053	0.482038	237.273	69.3993	18.3508	49.4748	3.44776	63.0468	-6.11047	30.5576	7.43404
28.9937	98.0771	2001	1	400	2142	10.9792	12.2005	0	651.455	20.3551	0.491867	238.157	69.6726	18.4216	49.6142	3.4633	63.3659	-6.06606	30.5756	7.42563
28.9937	98.0812	2001	1	401	1726	10.9792	12.2005	0	651.455	20.3551	0.491867	238.157	69.6726	18.4216	49.6142	3.4633	63.3659	-6.06606	30.5756	7.42563
28.9937	98.0854	2001	1	402	1231	10.9792	12.2005	0	651.455	20.3551	0.491867	238.157	69.6726	18.4216	49.6142	3.4633	63.3659	-6.06606	30.5756	7.42563
28.9937	98.0896	2001	1	403	978	10.9704	12.1943	0	650.553	20.3173	0.486704	237.875	69.5854	18.3985	49.569	3.45766	63.133	-6.07729	30.5554	7.42911
28.9937	98.0937	2001	1	404	978	10.9704	12.1943	0	650.553	20.3173	0.486704	237.875	69.5854	18.3985	49.569	3.45766	63.133	-6.07729	30.5554	7.42911
28.9937	98.0979	2001	1	405	905	10.9704	12.1943	0	650.553	20.3173	0.486704	237.875	69.5854	18.3985	49.569	3.45766	63.133	-6.07729	30.5554	7.42911
28.9896	98.0771	2001	1	406	1790	10.9792	12.2005	0	651.455	20.3551	0.491867	238.157	69.6726	18.4216	49.6142	3.4633	63.3659	-6.06606	30.5756	7.42563
28.9896	98.0812	2001	1	407	1339	10.9792	12.2005	0	651.455	20.3551	0.491867	238.157	69.6726	18.4216	49.6142	3.4633	63.3659	-6.06606	30.5756	7.42563
28.9896	98.0854	2001	1	408	1038	10.9792	12.2005	0	651.455	20.3551	0.491867	238.157	69.6726	18.4216	49.6142	3.4633	63.3659	-6.06606	30.5756	7.42563
28.9896	98.0896	2001	1	409	1038	10.9704	12.1943	0	650.553	20.3173	0.486704	237.875	69.5854	18.3985	49.569	3.45766	63.133	-6.07729	30.5554	7.42911
28.9896	98.0937	2001	1	410	925	10.9704	12.1943	0	650.553	20.3173	0.486704	237.875	69.5854	18.3985	49.569	3.45766	63.133	-6.07729	30.5554	7.42911
28.9896	98.0979	2001	1	411	32765	10.9704	12.1943	0	650.553	20.3173	0.486704	237.875	69.5854	18.3985	49.569	3.45766	63.133	-6.07729	30.5554	7.42911
28.9854	98.0771	2001	1	412	1365	10.9792	12.2005	0	651.455	20.3551	0.491867	238.157	69.6726	18.4216	49.6142	3.4633	63.3659	-6.06606	30.5756	7.42563
28.9854	98.0812	2001	1	413	1022	10.9792	12.2005	0	651.455	20.3551	0.491867	238.157	69.6726	18.4216	49.6142	3.4633	63.3659	-6.06606	30.5756	7.42563
28.9854	98.0854	2001	1	414	1022	10.9792	12.2005	0	651.455	20.3551	0.491867	238.157	69.6726	18.4216	49.6142	3.4633	63.3659	-6.06606	30.5756	7.42563
28.9854	98.0896	2001	1	415	848	10.9704	12.1943	0	650.553	20.3173	0.486704	237.875	69.5854	18.3985	49.569	3.45766	63.133	-6.07729	30.5554	7.42911
28.9854	98.0937	2001	1	416	926	10.9704	12.1943	0	650.553	20.3173	0.486704	237.875	69.5854	18.3985	49.569	3.45766	63.133	-6.07729	30.5554	7.42911
28.9812	98.0687	2001	1	417	2398	10.9828	12.1845	0	653.82	20.4657	0.496729	238.758	69.8582	18.4693	49.7085	3.47325	63.4697	-6.03285	30.5751	7.42076
28.9812	98.0729	2001	1	418	1748	10.9828	12.1845	0	653.82	20.4657	0.496729	238.758	69.8582	18.4693	49.7085	3.47325	63.4697	-6.03285	30.5751	7.42076
28.9812	98.0771	2001	1	419	1748	10.9739	12.1782	0	652.935	20.4288	0.491488	238.477	69.7716	18.4463	49.6635	3.46765	63.2347	-6.04396	30.5548	7.4243
28.9812	98.0812	2001	1	420	1311	10.9739	12.1782	0	652.935	20.4288	0.491488	238.477	69.7716	18.4463	49.6635	3.46765	63.2347	-6.04396	30.5548	7.4243
28.9812	98.0854	2001	1	421	1250	10.9739	12.1782	0	652.935	20.4288	0.491488	238.477	69.7716	18.4463	49.6635	3.46765	63.2347	-6.04396	30.5548	7.4243
28.9812	98.0896	2001	1	422	1242	10.965	12.1718	0	652.026	20.3907	0.486252	238.191	69.6835	18.423	49.6176	3.46194	62.9946	-6.05548	30.534	7.42774
28.9812	98.0937	2001	1	423	1316	10.965	12.1718	0	652.026	20.3907	0.486252	238.191	69.6835	18.423	49.6176	3.46194	62.9946	-6.05548	30.534	7.42774
28.9812	98.0979	2001	1	424	2030	10.965	12.1718	0	652.026	20.3907	0.486252	238.191	69.6835	18.423	49.6176	3.46194	62.9946	-6.05548	30.534	7.42774
28.9812	98.1021	2001	1	425	2917	10.9561	12.1654	0	651.092	20.3514	0.481023	237.9	69.5938	18.3993	49.5709	3.45609	62.7493	-6.06741	30.5128	7.43108
28.9812	98.1062	2001	1	426	3864	10.9561	12.1654	0	651.092	20.3514	0.481023	237.9	69.5938	18.3993	49.5709	3.45609	62.7493	-6.06741	30.5128	7.43108
28.9771	98.0687	2001	1	427	1616	10.9828	12.1845	0	653.82	20.4657	0.496729	238.758	69.8582	18.4693	49.7085	3.47325	63.4697	-6.03285	30.5751	7.42076
28.9771	98.0729	2001	1	428	1616	10.9828	12.1845	0	653.82	20.4657	0.496729	238.758	69.8582	18.4693	49.7085	3.47325	63.4697	-6.03285	30.5751	7.42076
28.9771	98.0771	2001	1	429	1205	10.9739	12.1782	0	652.935	20.4288	0.491488	238.477	69.7716	18.4463	49.6635	3.46765	63.2347	-6.04396	30.5548	7.4243
28.9771	98.0812	2001	1	430	1617	10.9739	12.1782	0	652.935	20.4288	0.491488	238.477	69.7716	18.4463	49.6635	3.46765	63.2347	-6.04396	30.5548	7.4243
28.9771	98.0854	2001	1	431	1393	10.9739	12.1782	0	652.935	20.4288	0.491488	238.477	69.7716	18.4463	49.6635	3.46765	63.2347	-6.04396	30.5548	7.4243
28.9771	98.0896	2001	1	432	1293	10.965	12.1718	0	652.026	20.3907	0.486252	238.191	69.6835	18.423	49.6176	3.46194	62.9946	-6.05548	30.534	7.42774
28.9771	98.0937	2001	1	433	1521	10.965	12.1718	0	652.026	20.3907	0.486252	238.191	69.6835	18.423	49.6176	3.46194	62.9946	-6.05548	30.534	7.42774
28.9771	98.0979	2001	1	434	2073	10.965	12.1718	0	652.026	20.3907	0.486252	238.191	69.6835	18.423	49.6176	3.46194	62.9946	-6.05548	30.534	7.42774
28.9771	98.1021	2001	1	435	2828	10.9561	12.1654	0	651.092	20.3514	0.481023	237.9	69.5938	18.3993	49.5709	3.45609	62.7493	-6.06741	30.5128	7.43108
28.9771	98.1062	2001	1	436	2828	10.9561	12.1654	0	651.092	20.3514	0.481023	237.9	69.5938	18.3993	49.5709	3.45609	62.7493	-6.06741	30.5128	7.43108
28.9729	98.0646	2001	1	437	1870	10.9828	12.1845	0	653.82	20.4657	0.496729	238.758	69.8582	18.4693	49.7085	3.47325	63.4697	-6.03285	30.5751	7.42076
28.9729	98.0687	2001	1	438	1870	10.9828	12.1845	0	653.82	20.4657	0.496729	238.758	69.8582	18.4693	49.7085	3.47325	63.4697	-6.03285	30.5751	7.42076
28.9729	98.0729	2001	1	439	1567	10.9828	12.1845	0	653.82	20.4657	0.496729	238.758	69.8582	18.4693	49.7085	3.47325	63.4697	-6.03285	30.5751	7.42076
28.9729	98.0771	2001	1	440	1305	10.9739	12.1782	0	652.935	20.4288	0.491488	238.477	69.7716	18.4463	49.6635	3.46765	63.2347	-6.04396	30.5548	7.4243
28.9729	98.0812	2001	1	441	1069	10.9739	12.1782	0	652.935	20.4288	0.491488	238.477	69.7716	18.4463	49.6635	3.46765	63.2347	-6.04396	30.5548	7.4243
28.9729	98.0854	2001	1	442	1025	10.9739	12.1782	0	652.935	20.4288	0.491488	238.477	69.7716	18.4463	49.6635	3.46765	63.2347	-6.04396	30.5548	7.4243
28.9729	98.0896	2001	1	443	1154	10.965	12.1718	0	652.026	20.3907	0.486252	238.191	69.6835	18.423	49.6176	3.46194	62.9946	-6.05548	30.534	7.42774
28.9729	98.0937	2001	1	444	1521	10.965	12.1718	0	652.026	20.3907	0.486252	238.191	69.6835	18.423	49.6176	3.46194	62.9946	-6.05548	30.534	7.42774
28.9729	98.0979	2001	1	445	2152	10.965	12.1718	0	652.026	20.3907	0.486252	238.191	69.6835	18.423	49.6176	3.46194	62.9946	-6.05548	30.534	7.42774
28.9729	98.1021	2001	1	446	2152	10.9561	12.1654	0	651.092	20.3514	0.481023	237.9	69.5938	18.3993	49.5709	3.45609	62.7493	-6.06741	30.5128	7.43108
28.9729	98.1062	2001	1	447	2818	10.9561	12.1654	0	651.092	20.3514	0.481023	237.9	69.5938	18.3993	49.5709	3.45609	62.7493	-6.06741	30.5128	7.43108
28.9687	98.0646	2001	1	448	3235	10.9778	12.1627	0	655.307	20.5398	0.496395	239.08	69.9579	18.4941	49.7583	3.47772	63.3513	-6.01048	30.5555	7.41959
28.9687	98.0687	2001	1	449	3651	10.9778	12.1627	0	655.307	20.5398	0.496395	239.08	69.9579	18.4941	49.7583	3.47772	63.3513	-6.01048	30.5555	7.41959
28.9687	98.0729	2001	1	450	3651	10.9778	12.1627	0	655.307	20.5398	0.496395	239.08	69.9579	18.4941	49.7583	3.47772	63.3513	-6.01048	30.5555	7.41959
28.9687	98.0771	2001	1	451	2536	10.9687	12.1561	0	654.416	20.5027	0.49108	238.797	69.8704	18.4709	49.7128	3.47205	63.1096	-6.02187	30.5346	7.42309
28.9687	98.0812	2001	1	452	1609	10.9687	12.1561	0	654.416	20.5027	0.49108	238.797	69.8704	18.4709	49.7128	3.47205	63.1096	-6.02187	30.5346	7.42309
28.9687	98.0854	2001	1	453	740	10.9687	12.1561	0	654.416	20.5027	0.49108	238.797	69.8704	18.4709	49.7128	3.47205	63.1096	-6.02187	30.5346	7.42309
28.9687	98.0896	2001	1	454	1336	10.9597	12.1495	0	653.5	20.4643	0.48577	238.507	69.7813	18.4474	49.6663	3.46625	62.8624	-6.03368	30.5133	7.4265
28.9687	98.0937	2001	1	455	1336	10.9597	12.1495	0	653.5	20.4643	0.48577	238.507	69.7813	18.4474	49.6663	3.46625	62.8624	-6.03368	30.5133	7.4265
28.9687	98.0979	2001	1	456	1306	10.9597	12.1495	0	653.5	20.4643	0.48577	238.507	69.7813	18.4474	49.6663	3.46625	62.8624	-6.03368	30.5133	7.4265
28.9687	98.1021	2001	1	457	2103	10.9506	12.1429	0	652.559	20.4246	0.480465	238.213	69.6906	18.4234	49.6189	3.46032	62.6099	-6.04592	30.4915	7.4298
28.9687	98.1062	2001	1	458	2687	10.9506	12.1429	0	652.559	20.4246	0.480465	238.213	69.6906	18.4234	49.6189	3.46032	62.6099	-6.04592	30.4915	7.4298
28.9687	98.1104	2001	1	459	3059	10.9506	12.1429	0	652.559	20.4246	0.480465	238.213	69.6906	18.4234	49.6189	3.46032	62.6099	-6.04592	30.4915	7.4298
28.9646	98.0687	2001	1	460	4032	10.9778	12.1627	0	655.307	20.5398	0.496395	239.08	69.9579	18.4941	49.7583	3.47772	63.3513	-6.01048	30.5555	7.41959
28.9646	98.0729	2001	1	461	3754	10.9778	12.1627	0	655.307	20.5398	0.496395	239.08	69.9579	18.4941	49.7583	3.47772	63.3513	-6.01048	30.5555	7.41959
28.9646	98.0771	2001	1	462	2916	10.9687	12.1561	0	654.416	20.5027	0.49108	238.797	69.8704	18.4709	49.7128	3.47205	63.1096	-6.02187	30.5346	7.42309
28.9646	98.0812	2001	1	463	2387	10.9687	12.1561	0	654.416	20.5027	0.49108	238.797	69.8704	18.4709	49.7128	3.47205	63.1096	-6.02187	30.5346	7.42309
28.9646	98.0854	2001	1	464	1608	10.9687	12.1561	0	654.416	20.5027	0.49108	238.797	69.8704	18.4709	49.7128	3.47205	63.1096	-6.02187	30.5346	7.42309
28.9646	98.0896	2001	1	465	1608	10.9597	12.1495	0	653.5	20.4643	0.48577	238.507	69.7813	18.4474	49.6663	3.46625	62.8624	-6.03368	30.5133	7.4265
28.9646	98.0937	2001	1	466	1178	10.9597	12.1495	0	653.5	20.4643	0.48577	238.507	69.7813	18.4474	49.6663	3.46625	62.8624	-6.03368	30.5133	7.4265
28.9646	98.0979	2001	1	467	1426	10.9597	12.1495	0	653.5	20.4643	0.48577	238.507	69.7813	18.4474	49.6663	3.46625	62.8624	-6.03368	30.5133	7.4265
28.9646	98.1021	2001	1	468	1783	10.9506	12.1429	0	652.559	20.4246	0.480465	238.213	69.6906	18.4234	49.6189	3.46032	62.6099	-6.04592	30.4915	7.4298
28.9646	98.1062	2001	1	469	2390	10.9506	12.1429	0	652.559	20.4246	0.480465	238.213	69.6906	18.4234	49.6189	3.46032	62.6099	-6.04592	30.4915	7.4298
28.9646	98.1104	2001	1	470	2848	10.9506	12.1429	0	652.559	20.4246	0.480465	238.213	69.6906	18.4234	49.6189	3.46032	62.6099	-6.04592	30.4915	7.4298
28.9604	98.0687	2001	1	471	3986	10.9778	12.1627	0	655.307	20.5398	0.496395	239.08	69.9579	18.4941	49.7583	3.47772	63.3513	-6.01048	30.5555	7.41959
28.9604	98.0729	2001	1	472	1850	10.9778	12.1627	0	655.307	20.5398	0.496395	239.08	69.9579	18.4941	49.7583	3.47772	63.3513	-6.01048	30.5555	7.41959
28.9604	98.0771	2001	1	473	1765	10.9687	12.1561	0	654.416	20.5027	0.49108	238.797	69.8704	18.4709	49.7128	3.47205	63.1096	-6.02187	30.5346	7.42309
28.9604	98.0812	2001	1	474	1765	10.9687	12.1561	0	654.416	20.5027	0.49108	238.797	69.8704	18.4709	49.7128	3.47205	63.1096	-6.02187	30.5346	7.42309
28.9604	98.0854	2001	1	475	2281	10.9687	12.1561	0	654.416	20.5027	0.49108	238.797	69.8704	18.4709	49.7128	3.47205	63.1096	-6.02187	30.5346	7.42309
28.9604	98.0896	2001	1	476	3414	10.9597	12.1495	0	653.5	20.4643	0.48577	238.507	69.7813	18.4474	49.6663	3.46625	62.8624	-6.03368	30.5133	7.4265
28.9604	98.0937	2001	1	477	2030	10.9597	12.1495	0	653.5	20.4643	0.48577	238.507	69.7813	18.4474	49.6663	3.46625	62.8624	-6.03368	30.5133	7.4265
28.9604	98.0979	2001	1	478	1499	10.9597	12.1495	0	653.5	20.4643	0.48577	238.507	69.7813	18.4474	49.6663	3.46625	62.8624	-6.03368	30.5133	7.4265
28.9604	98.1021	2001	1	479	1757	10.9506	12.1429	0	652.559	20.4246	0.480465	238.213	69.6906	18.4234	49.6189	3.46032	62.6099	-6.04592	30.4915	7.4298
28.9604	98.1062	2001	1	480	2455	10.9506	12.1429	0	652.559	20.4246	0.480465	238.213	69.6906	18.4234	49.6189	3.46032	62.6099	-6.04592	30.4915	7.4298
28.9604	98.1104	2001	1	481	3261	10.9506	12.1429	0	652.559	20.4246	0.480465	238.213	69.6906	18.4234	49.6189	3.46032	62.6099	-6.04592	30.4915	7.4298
28.9562	98.0771	2001	1	482	3984	10.9636	12.1345	0	655.901	20.5767	0.490645	239.116	69.969	18.4955	49.7621	3.47651	62.9906	-5.99979	30.5152	7.42202
28.9562	98.0812	2001	1	483	4147	10.9636	12.1345	0	655.901	20.5767	0.490645	239.116	69.969	18.4955	49.7621	3.47651	62.9906	-5.99979	30.5152	7.42202
28.9562	98.0854	2001	1	484	3799	10.9636	12.1345	0	655.901	20.5767	0.490645	239.116	69.969	18.4955	49.7621	3.47651	62.9906	-5.99979	30.5152	7.42202
28.9562	98.0896	2001	1	485	3807	10.9544	12.1277	0	654.978	20.538	0.485258	238.823	69.8789	18.4716	49.715	3.47063	62.7366	-6.01189	30.4932	7.42539
28.9562	98.0937	2001	1	486	1907	10.9544	12.1277	0	654.978	20.538	0.485258	238.823	69.8789	18.4716	49.715	3.47063	62.7366	-6.01189	30.4932	7.42539
28.9562	98.0979	2001	1	487	1487	10.9544	12.1277	0	654.978	20.538	0.485258	238.823	69.8789	18.4716	49.715	3.47063	62.7366	-6.01189	30.4932	7.42539
28.9562	98.1021	2001	1	488	1615	10.9452	12.1208	0	654.03	20.498	0.479877	238.525	69.7871	18.4474	49.6669	3.46461	62.4769	-6.02443	30.4709	7.42865
28.9562	98.1062	2001	1	489	2045	10.9452	12.1208	0	654.03	20.498	0.479877	238.525	69.7871	18.4474	49.6669	3.46461	62.4769	-6.02443	30.4709	7.42865
28.9562	98.1104	2001	1	490	2045	10.9452	12.1208	0	654.03	20.498	0.479877	238.525	69.7871	18.4474	49.6669	3.46461	62.4769	-6.02443	30.4709	7.42865
28.9562	98.1146	2001	1	491	2413	10.936	12.114	0	653.054	20.4566	0.474501	238.22	69.6936	18.4228	49.6178	3.45846	62.2115	-6.03742	30.448	7.43181
28.9562	98.1187	2001	1	492	2890	10.936	12.114	0	653.054	20.4566	0.474501	238.22	69.6936	18.4228	49.6178	3.45846	62.2115	-6.03742	30.448	7.43181
28.9521	98.0771	2001	1	493	4589	10.9636	12.1345	0	655.901	20.5767	0.490645	239.116	69.969	18.4955	49.7621	3.47651	62.9906	-5.99979	30.5152	7.42202
28.9521	98.0812	2001	1	494	4045	10.9636	12.1345	0	655.901	20.5767	0.490645	239.116	69.969	18.4955	49.7621	3.47651	62.9906	-5.99979	30.5152	7.42202
28.9521	98.0854	2001	1	495	4274	10.9636	12.1345	0	655.901	20.5767	0.490645	239.116	69.969	18.4955	49.7621	3.47651	62.9906	-5.99979	30.5152	7.42202
28.9521	98.0896	2001	1	496	3024	10.9544	12.1277	0	654.978	20.538	0.485258	238.823	69.8789	18.4716	49.715	3.47063	62.7366	-6.01189	30.4932	7.42539
28.9521	98.0937	2001	1	497	1586	10.9544	12.1277	0	654.978	20.538	0.485258	238.823	69.8789	18.4716	49.715	3.47063	62.7366	-6.01189	30.4932	7.42539
28.9521	98.0979	2001	1	498	1444	10.9544	12.1277	0	654.978	20.538	0.485258	238.823	69.8789	18.4716	49.715	3.47063	62.7366	-6.01189	30.4932	7.42539
28.9521	98.1021	2001	1	499	1466	10.9452	12.1208	0	654.03	20.498	0.479877	238.525	69.7871	18.4474	49.6669	3.46461	62.4769	-6.02443	30.4709	7.42865
28.9521	98.1062	2001	1	500	1466	10.9452	12.1208	0	654.03	20.498	0.479877	238.525	69.7871	18.4474	49.6669	3.46461	62.4769	-6.02443	30.4709	7.42865
28.9521	98.1104	2001	1	501	1739	10.9452	12.1208	0	654.03	20.498	0.479877	238.525	69.7871	18.4474	49.6669	3.46461	62.4769	-6.02443	30.4709	7.42865
28.9521	98.1146	2001	1	502	2147	10.936	12.114	0	653.054	20.4566	0.474501	238.22	69.6936	18.4228	49.6178	3.45846	62.2115	-6.03742	30.448	7.43181
28.9521	98.1187	2001	1	503	2408	10.936	12.114	0	653.054	20.4566	0.474501	238.22	69.6936	18.4228	49.6178	3.45846	62.2115	-6.03742	30.448	7.43181
28.9521	98.1229	2001	1	504	2775	10.936	12.114	0	653.054	20.4566	0.474501	238.22	69.6936	18.4228	49.6178	3.45846	62.2115	-6.03742	30.448	7.43181
28.9479	98.0854	2001	1	505	4463	10.9636	12.1345	0	655.901	20.5767	0.490645	239.116	69.969	18.4955	49.7621	3.47651	62.9906	-5.99979	30.5152	7.42202
28.9479	98.0896	2001	1	506	2078	10.9544	12.1277	0	654.978	20.538	0.485258	238.823	69.8789	18.4716	49.715	3.47063	62.7366	-6.01189	30.4932	7.42539
28.9479	98.0937	2001	1	507	1760	10.9544	12.1277	0	654.978	20.538	0.485258	238.823	69.8789	18.4716	49.715	3.47063	62.7366	-6.01189	30.4932	7.42539
28.9479	98.0979	2001	1	508	1760	10.9544	12.1277	0	654.978	20.538	0.485258	238.823	69.8789	18.4716	49.715	3.47063	62.7366	-6.01189	30.4932	7.42539
28.9479	98.1021	2001	1	509	1531	10.9452	12.1208	0	654.03	20.498	0.479877	238.525	69.7871	18.4474	49.6669	3.46461	62.4769	-6.02443	30.4709	7.42865
28.9479	98.1062	2001	1	510	1471	10.9452	12.1208	0	654.03	20.498	0.479877	238.525	69.7871	18.4474	49.6669	3.46461	62.4769	-6.02443	30.4709	7.42865
28.9479	98.1104	2001	1	511	1590	10.9452	12.1208	0	654.03	20.498	0.479877	238.525	69.7871	18.4474	49.6669	3.46461	62.4769	-6.02443	30.4709	7.42865
28.9479	98.1146	2001	1	512	2058	10.936	12.114	0	653.054	20.4566	0.474501	238.22	69.6936	18.4228	49.6178	3.45846	62.2115	-6.03742	30.448	7.43181
28.9479	98.1187	2001	1	513	2519	10.936	12.114	0	653.054	20.4566	0.474501	238.22	69.6936	18.4228	49.6178	3.45846	62.2115	-6.03742	30.448	7.43181
28.9479	98.1229	2001	1	514	2868	10.936	12.114	0	653.054	20.4566	0.474501	238.22	69.6936	18.4228	49.6178	3.45846	62.2115	-6.03742	30.448	7.43181
28.9437	98.1021	2001	1	515	2848	10.9398	12.0991	0	655.504	20.5716	0.479262	238.836	69.8834	18.4714	49.715	3.46897	62.3508	-6.00293	30.451	7.42765
28.9437	98.1062	2001	1	516	1488	10.9398	12.0991	0	655.504	20.5716	0.479262	238.836	69.8834	18.4714	49.715	3.46897	62.3508	-6.00293	30.451	7.42765
28.9437	98.1104	2001	1	517	1542	10.9398	12.0991	0	655.504	20.5716	0.479262	238.836	69.8834	18.4714	49.715	3.46897	62.3508	-6.00293	30.451	7.42765
28.9437	98.1146	2001	1	518	2015	10.9305	12.092	0	654.52	20.5299	0.473808	238.528	69.7888	18.4464	49.6652	3.46272	62.0782	-6.01624	30.4276	7.43078
28.9437	98.1187	2001	1	519	2519	10.9305	12.092	0	654.52	20.5299	0.473808	238.528	69.7888	18.4464	49.6652	3.46272	62.0782	-6.01624	30.4276	7.43078
28.9437	98.1229	2001	1	520	2829	10.9305	12.092	0	654.52	20.5299	0.473808	238.528	69.7888	18.4464	49.6652	3.46272	62.0782	-6.01624	30.4276	7.43078
28.9396	98.1021	2001	1	521	2426	10.9398	12.0991	0	655.504	20.5716	0.479262	238.836	69.8834	18.4714	49.715	3.46897	62.3508	-6.00293	30.451	7.42765
28.9396	98.1062	2001	1	522	1982	10.9398	12.0991	0	655.504	20.5716	0.479262	238.836	69.8834	18.4714	49.715	3.46897	62.3508	-6.00293	30.451	7.42765
28.9396	98.1104	2001	1	523	1553	10.9398	12.0991	0	655.504	20.5716	0.479262	238.836	69.8834	18.4714	49.715	3.46897	62.3508	-6.00293	30.451	7.42765
28.9396	98.1146	2001	1	524	1651	10.9305	12.092	0	654.52	20.5299	0.473808	238.528	69.7888	18.4464	49.6652	3.46272	62.0782	-6.01624	30.4276	7.43078
28.9396	98.1187	2001	1	525	1967	10.9305	12.092	0	654.52	20.5299	0.473808	238.528	69.7888	18.4464	49.6652	3.46272	62.0782	-6.01624	30.4276	7.43078
28.9396	98.1229	2001	1	526	1967	10.9305	12.092	0	654.52	20.5299	0.473808	238.528	69.7888	18.4464	49.6652	3.46272	62.0782	-6.01624	30.4276	7.43078
28.9396	98.1271	2001	1	527	2507	10.9211	12.085	0	653.508	20.4867	0.46836	238.214	69.6924	18.4211	49.6144	3.45633	61.7996	-6.03001	30.4036	7.43379
28.9396	98.1312	2001	1	528	2832	10.9211	12.085	0	653.508	20.4867	0.46836	238.214	69.6924	18.4211	49.6144	3.45633	61.7996	-6.03001	30.4036	7.43379
28.9354	98.1021	2001	1	529	2362	10.9398	12.0991	0	655.504	20.5716	0.479262	238.836	69.8834	18.4714	49.715	3.46897	62.3508	-6.00293	30.451	7.42765
28.9354	98.1062	2001	1	530	2014	10.9398	12.0991	0	655.504	20.5716	0.479262	238.836	69.8834	18.4714	49.715	3.46897	62.3508	-6.00293	30.451	7.42765
28.9354	98.1104	2001	1	531	1608	10.9398	12.0991	0	655.504	20.5716	0.479262	238.836	69.8834	18.4714	49.715	3.46897	62.3508	-6.00293	30.451	7.42765
28.9354	98.1146	2001	1	532	1608	10.9305	12.092	0	654.52	20.5299	0.473808	238.528	69.7888	18.4464	49.6652	3.46272	62.0782	-6.01624	30.4276	7.43078
28.9354	98.1187	2001	1	533	1545	10.9305	12.092	0	654.52	20.5299	0.473808	238.528	69.7888	18.4464	49.6652	3.46272	62.0782	-6.01624	30.4276	7.43078
28.9354	98.1229	2001	1	534	1573	10.9305	12.092	0	654.52	20.5299	0.473808	238.528	69.7888	18.4464	49.6652	3.46272	62.0782	-6.01624	30.4276	7.43078
28.9354	98.1271	2001	1	535	1931	10.9211	12.085	0	653.508	20.4867	0.46836	238.214	69.6924	18.4211	49.6144	3.45633	61.7996	-6.03001	30.4036	7.43379
28.9354	98.1312	2001	1	536	2402	10.9211	12.085	0	653.508	20.4867	0.46836	238.214	69.6924	18.4211	49.6144	3.45633	61.7996	-6.03001	30.4036	7.43379
28.9312	98.1062	2001	1	537	2369	10.9345	12.0777	0	656.984	20.6456	0.478623	239.148	69.9798	18.4952	49.7632	3.47339	62.2317	-5.9814	30.432	7.42679
28.9312	98.1104	2001	1	538	2369	10.9345	12.0777	0	656.984	20.6456	0.478623	239.148	69.9798	18.4952	49.7632	3.47339	62.2317	-5.9814	30.432	7.42679
28.9312	98.1146	2001	1	539	1640	10.925	12.0705	0	655.991	20.6034	0.473089	238.836	69.884	18.47	49.7127	3.46705	61.952	-5.99502	30.408	7.42989
28.9312	98.1187	2001	1	540	1346	10.925	12.0705	0	655.991	20.6034	0.473089	238.836	69.884	18.47	49.7127	3.46705	61.952	-5.99502	30.408	7.42989
28.9312	98.1229	2001	1	541	1573	10.925	12.0705	0	655.991	20.6034	0.473089	238.836	69.884	18.47	49.7127	3.46705	61.952	-5.99502	30.408	7.42989
28.9312	98.1271	2001	1	542	2294	10.9155	12.0632	0	654.969	20.5598	0.467561	238.517	69.7863	18.4444	49.6612	3.46057	61.6661	-6.00912	30.3834	7.43287
28.9312	98.1312	2001	1	543	2693	10.9155	12.0632	0	654.969	20.5598	0.467561	238.517	69.7863	18.4444	49.6612	3.46057	61.6661	-6.00912	30.3834	7.43287
28.9271	98.1062	2001	1	544	4487	10.9345	12.0777	0	656.984	20.6456	0.478623	239.148	69.9798	18.4952	49.7632	3.47339	62.2317	-5.9814	30.432	7.42679
28.9271	98.1104	2001	1	545	2128	10.9345	12.0777	0	656.984	20.6456	0.478623	239.148	69.9798	18.4952	49.7632	3.47339	62.2317	-5.9814	30.432	7.42679
28.9271	98.1146	2001	1	546	1834	10.925	12.0705	0	655.991	20.6034	0.473089	238.836	69.884	18.47	49.7127	3.46705	61.952	-5.99502	30.408	7.42989
28.9271	98.1187	2001	1	547	1378	10.925	12.0705	0	655.991	20.6034	0.473089	238.836	69.884	18.47	49.7127	3.46705	61.952	-5.99502	30.408	7.42989
28.9271	98.1229	2001	1	548	1494	10.925	12.0705	0	655.991	20.6034	0.473089	238.836	69.884	18.47	49.7127	3.46705	61.952	-5.99502	30.408	7.42989
28.9271	98.1271	2001	1	549	2014	10.9155	12.0632	0	654.969	20.5598	0.467561	238.517	69.7863	18.4444	49.6612	3.46057	61.6661	-6.00912	30.3834	7.43287
28.9271	98.1312	2001	1	550	2490	10.9155	12.0632	0	654.969	20.5598	0.467561	238.517	69.7863	18.4444	49.6612	3.46057	61.6661	-6.00912	30.3834	7.43287
28.9271	98.1354	2001	1	551	2490	10.9155	12.0632	0	654.969	20.5598	0.467561	238.517	69.7863	18.4444	49.6612	3.46057	61.6661	-6.00912	30.3834	7.43287
28.9229	98.1062	2001	1	552	2853	10.9345	12.0777	0	656.984	20.6456	0.478623	239.148	69.9798	18.4952	49.7632	3.47339	62.2317	-5.9814	30.432	7.42679
28.9229	98.1104	2001	1	553	1992	10.9345	12.0777	0	656.984	20.6456	0.478623	239.148	69.9798	18.4952	49.7632	3.47339	62.2317	-5.9814	30.432	7.42679
28.9229	98.1146	2001	1	554	1646	10.925	12.0705	0	655.991	20.6034	0.473089	238.836	69.884	18.47	49.7127	3.46705	61.952	-5.99502	30.408	7.42989
28.9229	98.1187	2001	1	555	1272	10.925	12.0705	0	655.991	20.6034	0.473089	238.836	69.884	18.47	49.7127	3.46705	61.952	-5.99502	30.408	7.42989
28.9229	98.1229	2001	1	556	1551	10.925	12.0705	0	655.991	20.6034	0.473089	238.836	69.884	18.47	49.7127	3.46705	61.952	-5.99502	30.408	7.42989
28.9229	98.1271	2001	1	557	1909	10.9155	12.0632	0	654.969	20.5598	0.467561	238.517	69.7863	18.4444	49.6612	3.46057	61.6661	-6.00912	30.3834	7.43287
28.9229	98.1312	2001	1	558	1909	10.9155	12.0632	0	654.969	20.5598	0.467561	238.517	69.7863	18.4444	49.6612	3.46057	61.6661	-6.00912	30.3834	7.43287
28.9229	98.1354	2001	1	559	2074	10.9155	12.0632	0	654.969	20.5598	0.467561	238.517	69.7863	18.4444	49.6612	3.46057	61.6661	-6.00912	30.3834	7.43287
28.9187	98.1062	2001	1	560	2652	10.9292	12.0567	0	658.47	20.7199	0.477962	239.46	70.0761	18.5191	49.8116	3.47788	62.1199	-5.95981	30.4137	7.42607
28.9187	98.1104	2001	1	561	2249	10.9292	12.0567	0	658.47	20.7199	0.477962	239.46	70.0761	18.5191	49.8116	3.47788	62.1199	-5.95981	30.4137	7.42607
28.9187	98.1146	2001	1	562	1906	10.9196	12.0492	0	657.468	20.6773	0.472347	239.144	69.9792	18.4936	49.7604	3.47146	61.8333	-5.97375	30.3891	7.42915
28.9187	98.1187	2001	1	563	1311	10.9196	12.0492	0	657.468	20.6773	0.472347	239.144	69.9792	18.4936	49.7604	3.47146	61.8333	-5.97375	30.3891	7.42915
28.9187	98.1229	2001	1	564	1458	10.9196	12.0492	0	657.468	20.6773	0.472347	239.144	69.9792	18.4936	49.7604	3.47146	61.8333	-5.97375	30.3891	7.42915
28.9187	98.1271	2001	1	565	1458	10.9099	12.0418	0	656.436	20.6333	0.466737	238.821	69.8803	18.4676	49.7081	3.46488	61.5403	-5.98819	30.364	7.43211
28.9187	98.1312	2001	1	566	1255	10.9099	12.0418	0	656.436	20.6333	0.466737	238.821	69.8803	18.4676	49.7081	3.46488	61.5403	-5.98819	30.364	7.43211
28.9187	98.1354	2001	1	567	1569	10.9099	12.0418	0	656.436	20.6333	0.466737	238.821	69.8803	18.4676	49.7081	3.46488	61.5403	-5.98819	30.364	7.43211
28.9187	98.1396	2001	1	568	2077	10.9003	12.0343	0	655.373	20.5877	0.461134	238.491	69.7794	18.4412	49.6547	3.45814	61.2407	-6.00313	30.3383	7.43495
28.9187	98.1437	2001	1	569	2225	10.9003	12.0343	0	655.373	20.5877	0.461134	238.491	69.7794	18.4412	49.6547	3.45814	61.2407	-6.00313	30.3383	7.43495
28.9187	98.1479	2001	1	570	2322	10.9003	12.0343	0	655.373	20.5877	0.461134	238.491	69.7794	18.4412	49.6547	3.45814	61.2407	-6.00313	30.3383	7.43495
28.9187	98.1521	2001	1	571	2453	10.8907	12.0268	0	654.279	20.5405	0.455538	238.155	69.6767	18.4143	49.6001	3.45124	60.9345	-6.01857	30.3121	7.43765
28.9187	98.1562	2001	1	572	2606	10.8907	12.0268	0	654.279	20.5405	0.455538	238.155	69.6767	18.4143	49.6001	3.45124	60.9345	-6.01857	30.3121	7.43765
28.9187	98.1604	2001	1	573	2606	10.8907	12.0268	0	654.279	20.5405	0.455538	238.155	69.6767	18.4143	49.6001	3.45124	60.9345	-6.01857	30.3121	7.43765
28.9146	98.1021	2001	1	574	3004	10.9292	12.0567	0	658.47	20.7199	0.477962	239.46	70.0761	18.5191	49.8116	3.47788	62.1199	-5.95981	30.4137	7.42607
28.9146	98.1062	2001	1	575	2499	10.9292	12.0567	0	658.47	20.7199	0.477962	239.46	70.0761	18.5191	49.8116	3.47788	62.1199	-5.95981	30.4137	7.42607
28.9146	98.1104	2001	1	576	2579	10.9292	12.0567	0	658.47	20.7199	0.477962	239.46	70.0761	18.5191	49.8116	3.47788	62.1199	-5.95981	30.4137	7.42607
28.9146	98.1146	2001	1	577	1854	10.9196	12.0492	0	657.468	20.6773	0.472347	239.144	69.9792	18.4936	49.7604	3.47146	61.8333	-5.97375	30.3891	7.42915
28.9146	98.1187	2001	1	578	1854	10.9196	12.0492	0	657.468	20.6773	0.472347	239.144	69.9792	18.4936	49.7604	3.47146	61.8333	-5.97375	30.3891	7.42915
28.9146	98.1229	2001	1	579	1593	10.9196	12.0492	0	657.468	20.6773	0.472347	239.144	69.9792	18.4936	49.7604	3.47146	61.8333	-5.97375	30.3891	7.42915
28.9146	98.1271	2001	1	580	1090	10.9099	12.0418	0	656.436	20.6333	0.466737	238.821	69.8803	18.4676	49.7081	3.46488	61.5403	-5.98819	30.364	7.43211
28.9146	98.1312	2001	1	581	958	10.9099	12.0418	0	656.436	20.6333	0.466737	238.821	69.8803	18.4676	49.7081	3.46488	61.5403	-5.98819	30.364	7.43211
28.9146	98.1354	2001	1	582	1086	10.9099	12.0418	0	656.436	20.6333	0.466737	238.821	69.8803	18.4676	49.7081	3.46488	61.5403	-5.98819	30.364	7.43211
28.9146	98.1396	2001	1	583	1281	10.9003	12.0343	0	655.373	20.5877	0.461134	238.491	69.7794	18.4412	49.6547	3.45814	61.2407	-6.00313	30.3383	7.43495
28.9146	98.1437	2001	1	584	1568	10.9003	12.0343	0	655.373	20.5877	0.461134	238.491	69.7794	18.4412	49.6547	3.45814	61.2407	-6.00313	30.3383	7.43495
28.9146	98.1479	2001	1	585	1989	10.9003	12.0343	0	655.373	20.5877	0.461134	238.491	69.7794	18.4412	49.6547	3.45814	61.2407	-6.00313	30.3383	7.43495
28.9146	98.1521	2001	1	586	1989	10.8907	12.0268	0	654.279	20.5405	0.455538	238.155	69.6767	18.4143	49.6001	3.45124	60.9345	-6.01857	30.3121	7.43765
28.9146	98.1562	2001	1	587	2393	10.8907	12.0268	0	654.279	20.5405	0.455538	238.155	69.6767	18.4143	49.6001	3.45124	60.9345	-6.01857	30.3121	7.43765
28.9104	98.1021	2001	1	588	3550	10.9292	12.0567	0	658.47	20.7199	0.477962	239.46	70.0761	18.5191	49.8116	3.47788	62.1199	-5.95981	30.4137	7.42607
28.9104	98.1062	2001	1	589	4695	10.9292	12.0567	0	658.47	20.7199	0.477962	239.46	70.0761	18.5191	49.8116	3.47788	62.1199	-5.95981	30.4137	7.42607
28.9104	98.1104	2001	1	590	4013	10.9292	12.0567	0	658.47	20.7199	0.477962	239.46	70.0761	18.5191	49.8116	3.47788	62.1199	-5.95981	30.4137	7.42607
28.9104	98.1146	2001	1	591	4013	10.9196	12.0492	0	657.468	20.6773	0.472347	239.144	69.9792	18.4936	49.7604	3.47146	61.8333	-5.97375	30.3891	7.42915
28.9104	98.1187	2001	1	592	2097	10.9196	12.0492	0	657.468	20.6773	0.472347	239.144	69.9792	18.4936	49.7604	3.47146	61.8333	-5.97375	30.3891	7.42915
28.9104	98.1229	2001	1	593	1827	10.9196	12.0492	0	657.468	20.6773	0.472347	239.144	69.9792	18.4936	49.7604	3.47146	61.8333	-5.97375	30.3891	7.42915
28.9104	98.1271	2001	1	594	1414	10.9099	12.0418	0	656.436	20.6333	0.466737	238.821	69.8803	18.4676	49.7081	3.46488	61.5403	-5.98819	30.364	7.43211
28.9104	98.1312	2001	1	595	1183	10.9099	12.0418	0	656.436	20.6333	0.466737	238.821	69.8803	18.4676	49.7081	3.46488	61.5403	-5.98819	30.364	7.43211
28.9104	98.1354	2001	1	596	946	10.9099	12.0418	0	656.436	20.6333	0.466737	238.821	69.8803	18.4676	49.7081	3.46488	61.5403	-5.98819	30.364	7.43211
28.9104	98.1396	2001	1	597	1005	10.9003	12.0343	0	655.373	20.5877	0.461134	238.491	69.7794	18.4412	49.6547	3.45814	61.2407	-6.00313	30.3383	7.43495
28.9104	98.1437	2001	1	598	1574	10.9003	12.0343	0	655.373	20.5877	0.461134	238.491	69.7794	18.4412	49.6547	3.45814	61.2407	-6.00313	30.3383	7.43495
28.9104	98.1479	2001	1	599	1574	10.9003	12.0343	0	655.373	20.5877	0.461134	238.491	69.7794	18.4412	49.6547	3.45814	61.2407	-6.00313	30.3383	7.43495
28.9062	98.1271	2001	1	600	2269	10.9044	12.0208	0	657.912	20.7072	0.465893	239.125	69.9744	18.4908	49.7553	3.46928	61.4224	-5.96717	30.3455	7.4315
28.9062	98.1312	2001	1	601	1309	10.9044	12.0208	0	657.912	20.7072	0.465893	239.125	69.9744	18.4908	49.7553	3.46928	61.4224	-5.96717	30.3455	7.4315
28.9062	98.1354	2001	1	602	1240	10.9044	12.0208	0	657.912	20.7072	0.465893	239.125	69.9744	18.4908	49.7553	3.46928	61.4224	-5.96717	30.3455	7.4315
28.9062	98.1396	2001	1	603	1284	10.8946	12.0131	0	656.838	20.6611	0.460206	238.791	69.8722	18.464	49.7011	3.46244	61.1156	-5.98246	30.3192	7.43432
28.9062	98.1437	2001	1	604	1284	10.8946	12.0131	0	656.838	20.6611	0.460206	238.791	69.8722	18.464	49.7011	3.46244	61.1156	-5.98246	30.3192	7.43432
28.9062	98.1479	2001	1	605	1898	10.8946	12.0131	0	656.838	20.6611	0.460206	238.791	69.8722	18.464	49.7011	3.46244	61.1156	-5.98246	30.3192	7.43432
28.9062	98.1521	2001	1	606	2458	10.8849	12.0054	0	655.731	20.6134	0.454525	238.45	69.768	18.4368	49.6457	3.45543	60.8019	-5.99827	30.2924	7.437
28.9021	98.1271	2001	1	607	3415	10.9044	12.0208	0	657.912	20.7072	0.465893	239.125	69.9744	18.4908	49.7553	3.46928	61.4224	-5.96717	30.3455	7.4315
28.9021	98.1312	2001	1	608	2667	10.9044	12.0208	0	657.912	20.7072	0.465893	239.125	69.9744	18.4908	49.7553	3.46928	61.4224	-5.96717	30.3455	7.4315
28.9021	98.1354	2001	1	609	2667	10.9044	12.0208	0	657.912	20.7072	0.465893	239.125	69.9744	18.4908	49.7553	3.46928	61.4224	-5.96717	30.3455	7.4315
28.9021	98.1396	2001	1	610	1550	10.8946	12.0131	0	656.838	20.6611	0.460206	238.791	69.8722	18.464	49.7011	3.46244	61.1156	-5.98246	30.3192	7.43432
28.9021	98.1437	2001	1	611	1428	10.8946	12.0131	0	656.838	20.6611	0.460206	238.791	69.8722	18.464	49.7011	3.46244	61.1156	-5.98246	30.3192	7.43432
28.9021	98.1479	2001	1	612	1678	10.8946	12.0131	0	656.838	20.6611	0.460206	238.791	69.8722	18.464	49.7011	3.46244	61.1156	-5.98246	30.3192	7.43432
28.9021	98.1521	2001	1	613	2110	10.8849	12.0054	0	655.731	20.6134	0.454525	238.45	69.768	18.4368	49.6457	3.45543	60.8019	-5.99827	30.2924	7.437
28.9021	98.1562	2001	1	614	3360	10.8849	12.0054	0	655.731	20.6134	0.454525	238.45	69.768	18.4368	49.6457	3.45543	60.8019	-5.99827	30.2924	7.437
28.8979	98.1312	2001	1	615	1963	10.9044	12.0208	0	657.912	20.7072	0.465893	239.125	69.9744	18.4908	49.7553	3.46928	61.4224	-5.96717	30.3455	7.4315
28.8979	98.1354	2001	1	616	1790	10.9044	12.0208	0	657.912	20.7072	0.465893	239.125	69.9744	18.4908	49.7553	3.46928	61.4224	-5.96717	30.3455	7.4315
28.8979	98.1396	2001	1	617	1623	10.8946	12.0131	0	656.838	20.6611	0.460206	238.791	69.8722	18.464	49.7011	3.46244	61.1156	-5.98246	30.3192	7.43432
28.8979	98.1437	2001	1	618	1396	10.8946	12.0131	0	656.838	20.6611	0.460206	238.791	69.8722	18.464	49.7011	3.46244	61.1156	-5.98246	30.3192	7.43432
28.8979	98.1479	2001	1	619	1482	10.8946	12.0131	0	656.838	20.6611	0.460206	238.791	69.8722	18.464	49.7011	3.46244	61.1156	-5.98246	30.3192	7.43432
28.8979	98.1521	2001	1	620	2227	10.8849	12.0054	0	655.731	20.6134	0.454525	238.45	69.768	18.4368	49.6457	3.45543	60.8019	-5.99827	30.2924	7.437
28.8979	98.1562	2001	1	621	2790	10.8849	12.0054	0	655.731	20.6134	0.454525	238.45	69.768	18.4368	49.6457	3.45543	60.8019	-5.99827	30.2924	7.437
28.8979	98.1604	2001	1	622	3202	10.8849	12.0054	0	655.731	20.6134	0.454525	238.45	69.768	18.4368	49.6457	3.45543	60.8019	-5.99827	30.2924	7.437
28.8937	98.1271	2001	1	623	2262	10.899	12.0001	0	659.396	20.7816	0.465032	239.431	70.0687	18.5141	49.8029	3.47378	61.3128	-5.94606	30.3279	7.43105
28.8937	98.1312	2001	1	624	1939	10.899	12.0001	0	659.396	20.7816	0.465032	239.431	70.0687	18.5141	49.8029	3.47378	61.3128	-5.94606	30.3279	7.43105
28.8937	98.1354	2001	1	625	1891	10.899	12.0001	0	659.396	20.7816	0.465032	239.431	70.0687	18.5141	49.8029	3.47378	61.3128	-5.94606	30.3279	7.43105
28.8937	98.1396	2001	1	626	1615	10.889	11.9923	0	658.311	20.735	0.45926	239.092	69.9652	18.4869	49.7479	3.46684	60.9989	-5.96169	30.301	7.43385
28.8937	98.1437	2001	1	627	1429	10.889	11.9923	0	658.311	20.735	0.45926	239.092	69.9652	18.4869	49.7479	3.46684	60.9989	-5.96169	30.301	7.43385
28.8937	98.1479	2001	1	628	1350	10.889	11.9923	0	658.311	20.735	0.45926	239.092	69.9652	18.4869	49.7479	3.46684	60.9989	-5.96169	30.301	7.43385
28.8937	98.1521	2001	1	629	1965	10.8791	11.9844	0	657.192	20.6867	0.453493	238.746	69.8595	18.4593	49.6916	3.45973	60.6779	-5.97787	30.2736	7.43651
28.8937	98.1562	2001	1	630	1965	10.8791	11.9844	0	657.192	20.6867	0.453493	238.746	69.8595	18.4593	49.6916	3.45973	60.6779	-5.97787	30.2736	7.43651
28.8937	98.1604	2001	1	631	2746	10.8791	11.9844	0	657.192	20.6867	0.453493	238.746	69.8595	18.4593	49.6916	3.45973	60.6779	-5.97787	30.2736	7.43651
28.8896	98.1271	2001	1	632	4113	10.899	12.0001	0	659.396	20.7816	0.465032	239.431	70.0687	18.5141	49.8029	3.47378	61.3128	-5.94606	30.3279	7.43105
28.8896	98.1312	2001	1	633	3947	10.899	12.0001	0	659.396	20.7816	0.465032	239.431	70.0687	18.5141	49.8029	3.47378	61.3128	-5.94606	30.3279	7.43105
28.8896	98.1354	2001	1	634	1962	10.899	12.0001	0	659.396	20.7816	0.465032	239.431	70.0687	18.5141	49.8029	3.47378	61.3128	-5.94606	30.3279	7.43105
28.8896	98.1396	2001	1	635	1466	10.889	11.9923	0	658.311	20.735	0.45926	239.092	69.9652	18.4869	49.7479	3.46684	60.9989	-5.96169	30.301	7.43385
28.8896	98.1437	2001	1	636	1217	10.889	11.9923	0	658.311	20.735	0.45926	239.092	69.9652	18.4869	49.7479	3.46684	60.9989	-5.96169	30.301	7.43385
28.8896	98.1479	2001	1	637	1311	10.889	11.9923	0	658.311	20.735	0.45926	239.092	69.9652	18.4869	49.7479	3.46684	60.9989	-5.96169	30.301	7.43385
28.8896	98.1521	2001	1	638	1311	10.8791	11.9844	0	657.192	20.6867	0.453493	238.746	69.8595	18.4593	49.6916	3.45973	60.6779	-5.97787	30.2736	7.43651
28.8896	98.1562	2001	1	639	2025	10.8791	11.9844	0	657.192	20.6867	0.453493	238.746	69.8595	18.4593	49.6916	3.45973	60.6779	-5.97787	30.2736	7.43651
28.8896	98.1604	2001	1	640	2491	10.8791	11.9844	0	657.192	20.6867	0.453493	238.746	69.8595	18.4593	49.6916	3.45973	60.6779	-5.97787	30.2736	7.43651
28.8854	98.1312	2001	1	641	4458	10.899	12.0001	0	659.396	20.7816	0.465032	239.431	70.0687	18.5141	49.8029	3.47378	61.3128	-5.94606	30.3279	7.43105
28.8854	98.1354	2001	1	642	2158	10.899	12.0001	0	659.396	20.7816	0.465032	239.431	70.0687	18.5141	49.8029	3.47378	61.3128	-5.94606	30.3279	7.43105
28.8854	98.1396	2001	1	643	1679	10.889	11.9923	0	658.311	20.735	0.45926	239.092	69.9652	18.4869	49.7479	3.46684	60.9989	-5.96169	30.301	7.43385
28.8854	98.1437	2001	1	644	1381	10.889	11.9923	0	658.311	20.735	0.45926	239.092	69.9652	18.4869	49.7479	3.46684	60.9989	-5.96169	30.301	7.43385
28.8854	98.1479	2001	1	645	1381	10.889	11.9923	0	658.311	20.735	0.45926	239.092	69.9652	18.4869	49.7479	3.46684	60.9989	-5.96169	30.301	7.43385
28.8854	98.1521	2001	1	646	1683	10.8791	11.9844	0	657.192	20.6867	0.453493	238.746	69.8595	18.4593	49.6916	3.45973	60.6779	-5.97787	30.2736	7.43651
28.8854	98.1562	2001	1	647	2235	10.8791	11.9844	0	657.192	20.6867	0.453493	238.746	69.8595	18.4593	49.6916	3.45973	60.6779	-5.97787	30.2736	7.43651
28.8854	98.1604	2001	1	648	2558	10.8791	11.9844	0	657.192	20.6867	0.453493	238.746	69.8595	18.4593	49.6916	3.45973	60.6779	-5.97787	30.2736	7.43651
28.8812	98.1396	2001	1	649	2110	10.8835	11.9718	0	659.796	20.8095	0.458299	239.395	70.0585	18.5099	49.795	3.47134	60.8909	-5.9408	30.2838	7.43354
28.8812	98.1437	2001	1	650	1646	10.8835	11.9718	0	659.796	20.8095	0.458299	239.395	70.0585	18.5099	49.795	3.47134	60.8909	-5.9408	30.2838	7.43354
28.8812	98.1479	2001	1	651	1330	10.8835	11.9718	0	659.796	20.8095	0.458299	239.395	70.0585	18.5099	49.795	3.47134	60.8909	-5.9408	30.2838	7.43354
28.8812	98.1521	2001	1	652	1459	10.8734	11.9638	0	658.665	20.7607	0.452445	239.044	69.9514	18.4819	49.7379	3.46412	60.5628	-5.95734	30.2558	7.43619
28.8812	98.1562	2001	1	653	3838	10.8734	11.9638	0	658.665	20.7607	0.452445	239.044	69.9514	18.4819	49.7379	3.46412	60.5628	-5.95734	30.2558	7.43619
28.8812	98.1604	2001	1	654	4406	10.8734	11.9638	0	658.665	20.7607	0.452445	239.044	69.9514	18.4819	49.7379	3.46412	60.5628	-5.95734	30.2558	7.43619
28.8812	98.1646	2001	1	655	4201	10.8633	11.9557	0	657.497	20.7101	0.446599	238.685	69.8421	18.4533	49.6794	3.45672	60.2271	-5.97445	30.2271	7.4387
28.8812	98.1687	2001	1	656	3981	10.8633	11.9557	0	657.497	20.7101	0.446599	238.685	69.8421	18.4533	49.6794	3.45672	60.2271	-5.97445	30.2271	7.4387
28.8771	98.1396	2001	1	657	2042	10.8835	11.9718	0	659.796	20.8095	0.458299	239.395	70.0585	18.5099	49.795	3.47134	60.8909	-5.9408	30.2838	7.43354
28.8771	98.1437	2001	1	658	1578	10.8835	11.9718	0	659.796	20.8095	0.458299	239.395	70.0585	18.5099	49.795	3.47134	60.8909	-5.9408	30.2838	7.43354
28.8771	98.1479	2001	1	659	1222	10.8835	11.9718	0	659.796	20.8095	0.458299	239.395	70.0585	18.5099	49.795	3.47134	60.8909	-5.9408	30.2838	7.43354
28.8771	98.1521	2001	1	660	1777	10.8734	11.9638	0	658.665	20.7607	0.452445	239.044	69.9514	18.4819	49.7379	3.46412	60.5628	-5.95734	30.2558	7.43619
28.8771	98.1562	2001	1	661	2747	10.8734	11.9638	0	658.665	20.7607	0.452445	239.044	69.9514	18.4819	49.7379	3.46412	60.5628	-5.95734	30.2558	7.43619
28.8771	98.1604	2001	1	662	3882	10.8734	11.9638	0	658.665	20.7607	0.452445	239.044	69.9514	18.4819	49.7379	3.46412	60.5628	-5.95734	30.2558	7.43619
28.8729	98.1396	2001	1	663	1879	10.8835	11.9718	0	659.796	20.8095	0.458299	239.395	70.0585	18.5099	49.795	3.47134	60.8909	-5.9408	30.2838	7.43354
28.8729	98.1437	2001	1	664	1432	10.8835	11.9718	0	659.796	20.8095	0.458299	239.395	70.0585	18.5099	49.795	3.47134	60.8909	-5.9408	30.2838	7.43354
28.8729	98.1479	2001	1	665	1297	10.8835	11.9718	0	659.796	20.8095	0.458299	239.395	70.0585	18.5099	49.795	3.47134	60.8909	-5.9408	30.2838	7.43354
28.8729	98.1521	2001	1	666	1502	10.8734	11.9638	0	658.665	20.7607	0.452445	239.044	69.9514	18.4819	49.7379	3.46412	60.5628	-5.95734	30.2558	7.43619
28.8729	98.1562	2001	1	667	1986	10.8734	11.9638	0	658.665	20.7607	0.452445	239.044	69.9514	18.4819	49.7379	3.46412	60.5628	-5.95734	30.2558	7.43619
28.8729	98.1604	2001	1	668	3281	10.8734	11.9638	0	658.665	20.7607	0.452445	239.044	69.9514	18.4819	49.7379	3.46412	60.5628	-5.95734	30.2558	7.43619
28.8687	98.1396	2001	1	669	1839	10.8781	11.9518	0	661.294	20.8847	0.457326	239.699	70.1524	18.5329	49.8425	3.47595	60.792	-5.91975	30.2674	7.43339
28.8687	98.1437	2001	1	670	1186	10.8781	11.9518	0	661.294	20.8847	0.457326	239.699	70.1524	18.5329	49.8425	3.47595	60.792	-5.91975	30.2674	7.43339
28.8687	98.1479	2001	1	671	1581	10.8781	11.9518	0	661.294	20.8847	0.457326	239.699	70.1524	18.5329	49.8425	3.47595	60.792	-5.91975	30.2674	7.43339
28.8687	98.1521	2001	1	672	2187	10.8678	11.9436	0	660.15	20.8354	0.451385	239.343	70.0439	18.5046	49.7846	3.46864	60.4569	-5.93665	30.2389	7.43604
28.8687	98.1562	2001	1	673	2187	10.8678	11.9436	0	660.15	20.8354	0.451385	239.343	70.0439	18.5046	49.7846	3.46864	60.4569	-5.93665	30.2389	7.43604
28.8687	98.1604	2001	1	674	2696	10.8678	11.9436	0	660.15	20.8354	0.451385	239.343	70.0439	18.5046	49.7846	3.46864	60.4569	-5.93665	30.2389	7.43604
28.8646	98.1396	2001	1	675	1654	10.8781	11.9518	0	661.294	20.8847	0.457326	239.699	70.1524	18.5329	49.8425	3.47595	60.792	-5.91975	30.2674	7.43339
28.8646	98.1437	2001	1	676	1131	10.8781	11.9518	0	661.294	20.8847	0.457326	239.699	70.1524	18.5329	49.8425	3.47595	60.792	-5.91975	30.2674	7.43339
28.8646	98.1479	2001	1	677	1330	10.8781	11.9518	0	661.294	20.8847	0.457326	239.699	70.1524	18.5329	49.8425	3.47595	60.792	-5.91975	30.2674	7.43339
28.8646	98.1521	2001	1	678	1330	10.8678	11.9436	0	660.15	20.8354	0.451385	239.343	70.0439	18.5046	49.7846	3.46864	60.4569	-5.93665	30.2389	7.43604
28.8646	98.1562	2001	1	679	1949	10.8678	11.9436	0	660.15	20.8354	0.451385	239.343	70.0439	18.5046	49.7846	3.46864	60.4569	-5.93665	30.2389	7.43604
28.8646	98.1604	2001	1	680	2248	10.8678	11.9436	0	660.15	20.8354	0.451385	239.343	70.0439	18.5046	49.7846	3.46864	60.4569	-5.93665	30.2389	7.43604
28.8604	98.1396	2001	1	681	1325	10.8727	11.9321	0	662.806	20.9606	0.456346	240.006	70.2469	18.5561	49.8906	3.48069	60.7023	-5.89853	30.2521	7.4334
28.8604	98.1437	2001	1	682	1325	10.8727	11.9321	0	662.806	20.9606	0.456346	240.006	70.2469	18.5561	49.8906	3.48069	60.7023	-5.89853	30.2521	7.4334
28.8604	98.1479	2001	1	683	1159	10.8727	11.9321	0	662.806	20.9606	0.456346	240.006	70.2469	18.5561	49.8906	3.48069	60.7023	-5.89853	30.2521	7.4334
28.8604	98.1521	2001	1	684	1439	10.8623	11.9238	0	661.651	20.9108	0.450316	239.645	70.1369	18.5273	49.8319	3.47327	60.3606	-5.91577	30.223	7.43605
28.8604	98.1562	2001	1	685	1498	10.8623	11.9238	0	661.651	20.9108	0.450316	239.645	70.1369	18.5273	49.8319	3.47327	60.3606	-5.91577	30.223	7.43605
28.8604	98.1604	2001	1	686	2158	10.8623	11.9238	0	661.651	20.9108	0.450316	239.645	70.1369	18.5273	49.8319	3.47327	60.3606	-5.91577	30.223	7.43605
28.8604	98.1646	2001	1	687	2706	10.8519	11.9154	0	660.457	20.859	0.444291	239.276	70.0245	18.498	49.7718	3.46565	60.0107	-5.93363	30.1932	7.43855
28.8604	98.1687	2001	1	688	3434	10.8519	11.9154	0	660.457	20.859	0.444291	239.276	70.0245	18.498	49.7718	3.46565	60.0107	-5.93363	30.1932	7.43855
28.8562	98.1396	2001	1	689	2658	10.8727	11.9321	0	662.806	20.9606	0.456346	240.006	70.2469	18.5561	49.8906	3.48069	60.7023	-5.89853	30.2521	7.4334
28.8562	98.1437	2001	1	690	2217	10.8727	11.9321	0	662.806	20.9606	0.456346	240.006	70.2469	18.5561	49.8906	3.48069	60.7023	-5.89853	30.2521	7.4334
28.8562	98.1479	2001	1	691	1610	10.8727	11.9321	0	662.806	20.9606	0.456346	240.006	70.2469	18.5561	49.8906	3.48069	60.7023	-5.89853	30.2521	7.4334
28.8562	98.1521	2001	1	692	1407	10.8623	11.9238	0	661.651	20.9108	0.450316	239.645	70.1369	18.5273	49.8319	3.47327	60.3606	-5.91577	30.223	7.43605
28.8562	98.1562	2001	1	693	1561	10.8623	11.9238	0	661.651	20.9108	0.450316	239.645	70.1369	18.5273	49.8319	3.47327	60.3606	-5.91577	30.223	7.43605
28.8562	98.1604	2001	1	694	1838	10.8623	11.9238	0	661.651	20.9108	0.450316	239.645	70.1369	18.5273	49.8319	3.47327	60.3606	-5.91577	30.223	7.43605
28.8562	98.1646	2001	1	695	2480	10.8519	11.9154	0	660.457	20.859	0.444291	239.276	70.0245	18.498	49.7718	3.46565	60.0107	-5.93363	30.1932	7.43855
28.8562	98.1687	2001	1	696	2714	10.8519	11.9154	0	660.457	20.859	0.444291	239.276	70.0245	18.498	49.7718	3.46565	60.0107	-5.93363	30.1932	7.43855
28.8562	98.1729	2001	1	697	2714	10.8519	11.9154	0	660.457	20.859	0.444291	239.276	70.0245	18.498	49.7718	3.46565	60.0107	-5.93363	30.1932	7.43855
28.8521	98.1396	2001	1	698	2584	10.8727	11.9321	0	662.806	20.9606	0.456346	240.006	70.2469	18.5561	49.8906	3.48069	60.7023	-5.89853	30.2521	7.4334
28.8521	98.1437	2001	1	699	2310	10.8727	11.9321	0	662.806	20.9606	0.456346	240.006	70.2469	18.5561	49.8906	3.48069	60.7023	-5.89853	30.2521	7.4334
28.8521	98.1479	2001	1	700	2136	10.8727	11.9321	0	662.806	20.9606	0.456346	240.006	70.2469	18.5561	49.8906	3.48069	60.7023	-5.89853	30.2521	7.4334
28.8521	98.1521	2001	1	701	1779	10.8623	11.9238	0	661.651	20.9108	0.450316	239.645	70.1369	18.5273	49.8319	3.47327	60.3606	-5.91577	30.223	7.43605
28.8521	98.1562	2001	1	702	1740	10.8623	11.9238	0	661.651	20.9108	0.450316	239.645	70.1369	18.5273	49.8319	3.47327	60.3606	-5.91577	30.223	7.43605
28.8521	98.1604	2001	1	703	1730	10.8623	11.9238	0	661.651	20.9108	0.450316	239.645	70.1369	18.5273	49.8319	3.47327	60.3606	-5.91577	30.223	7.43605
28.8521	98.1646	2001	1	704	2262	10.8519	11.9154	0	660.457	20.859	0.444291	239.276	70.0245	18.498	49.7718	3.46565	60.0107	-5.93363	30.1932	7.43855
28.8521	98.1687	2001	1	705	2262	10.8519	11.9154	0	660.457	20.859	0.444291	239.276	70.0245	18.498	49.7718	3.46565	60.0107	-5.93363	30.1932	7.43855
28.8521	98.1729	2001	1	706	3194	10.8519	11.9154	0	660.457	20.859	0.444291	239.276	70.0245	18.498	49.7718	3.46565	60.0107	-5.93363	30.1932	7.43855
28.8479	98.1521	2001	1	707	2456	10.8569	11.9043	0	663.168	20.987	0.449242	239.95	70.2308	18.5503	49.8798	3.47804	60.2741	-5.89469	30.2081	7.43624
28.8479	98.1562	2001	1	708	1954	10.8569	11.9043	0	663.168	20.987	0.449242	239.95	70.2308	18.5503	49.8798	3.47804	60.2741	-5.89469	30.2081	7.43624
28.8479	98.1604	2001	1	709	1954	10.8569	11.9043	0	663.168	20.987	0.449242	239.95	70.2308	18.5503	49.8798	3.47804	60.2741	-5.89469	30.2081	7.43624
28.8479	98.1646	2001	1	710	1543	10.8463	11.8958	0	661.961	20.9347	0.443127	239.576	70.1168	18.5206	49.8188	3.47032	59.9175	-5.91291	30.1778	7.43874
28.8479	98.1687	2001	1	711	1807	10.8463	11.8958	0	661.961	20.9347	0.443127	239.576	70.1168	18.5206	49.8188	3.47032	59.9175	-5.91291	30.1778	7.43874
28.8479	98.1729	2001	1	712	2122	10.8463	11.8958	0	661.961	20.9347	0.443127	239.576	70.1168	18.5206	49.8188	3.47032	59.9175	-5.91291	30.1778	7.43874
28.8479	98.1771	2001	1	713	2762	10.8357	11.8872	0	660.712	20.8802	0.437017	239.193	70.0003	18.4902	49.7563	3.46238	59.5523	-5.93179	30.1468	7.44108
28.8479	98.1812	2001	1	714	3075	10.8357	11.8872	0	660.712	20.8802	0.437017	239.193	70.0003	18.4902	49.7563	3.46238	59.5523	-5.93179	30.1468	7.44108
28.8437	98.1521	2001	1	715	2342	10.8569	11.9043	0	663.168	20.987	0.449242	239.95	70.2308	18.5503	49.8798	3.47804	60.2741	-5.89469	30.2081	7.43624
28.8437	98.1562	2001	1	716	2342	10.8569	11.9043	0	663.168	20.987	0.449242	239.95	70.2308	18.5503	49.8798	3.47804	60.2741	-5.89469	30.2081	7.43624
28.8437	98.1604	2001	1	717	2054	10.8569	11.9043	0	663.168	20.987	0.449242	239.95	70.2308	18.5503	49.8798	3.47804	60.2741	-5.89469	30.2081	7.43624
28.8437	98.1646	2001	1	718	1605	10.8463	11.8958	0	661.961	20.9347	0.443127	239.576	70.1168	18.5206	49.8188	3.47032	59.9175	-5.91291	30.1778	7.43874
28.8437	98.1687	2001	1	719	1534	10.8463	11.8958	0	661.961	20.9347	0.443127	239.576	70.1168	18.5206	49.8188	3.47032	59.9175	-5.91291	30.1778	7.43874
28.8437	98.1729	2001	1	720	1753	10.8463	11.8958	0	661.961	20.9347	0.443127	239.576	70.1168	18.5206	49.8188	3.47032	59.9175	-5.91291	30.1778	7.43874
28.8437	98.1771	2001	1	721	2281	10.8357	11.8872	0	660.712	20.8802	0.437017	239.193	70.0003	18.4902	49.7563	3.46238	59.5523	-5.93179	30.1468	7.44108
28.8437	98.1812	2001	1	722	3042	10.8357	11.8872	0	660.712	20.8802	0.437017	239.193	70.0003	18.4902	49.7563	3.46238	59.5523	-5.93179	30.1468	7.44108
28.8396	98.1604	2001	1	723	4252	10.8569	11.9043	0	663.168	20.987	0.449242	239.95	70.2308	18.5503	49.8798	3.47804	60.2741	-5.89469	30.2081	7.43624
28.8396	98.1646	2001	1	724	1844	10.8463	11.8958	0	661.961	20.9347	0.443127	239.576	70.1168	18.5206	49.8188	3.47032	59.9175	-5.91291	30.1778	7.43874
28.8396	98.1687	2001	1	725	1611	10.8463	11.8958	0	661.961	20.9347	0.443127	239.576	70.1168	18.5206	49.8188	3.47032	59.9175	-5.91291	30.1778	7.43874
28.8396	98.1729	2001	1	726	1728	10.8463	11.8958	0	661.961	20.9347	0.443127	239.576	70.1168	18.5206	49.8188	3.47032	59.9175	-5.91291	30.1778	7.43874
28.8396	98.1771	2001	1	727	2049	10.8357	11.8872	0	660.712	20.8802	0.437017	239.193	70.0003	18.4902	49.7563	3.46238	59.5523	-5.93179	30.1468	7.44108
28.8396	98.1812	2001	1	728	2822	10.8357	11.8872	0	660.712	20.8802	0.437017	239.193	70.0003	18.4902	49.7563	3.46238	59.5523	-5.93179	30.1468	7.44108
28.8354	98.1687	2001	1	729	2145	10.8408	11.8766	0	663.484	21.0113	0.44196	239.879	70.2101	18.5433	49.8666	3.47514	59.8347	-5.89195	30.1635	7.43911
28.8354	98.1729	2001	1	730	2372	10.8408	11.8766	0	663.484	21.0113	0.44196	239.879	70.2101	18.5433	49.8666	3.47514	59.8347	-5.89195	30.1635	7.43911
28.8354	98.1771	2001	1	731	2372	10.8301	11.8679	0	662.222	20.9563	0.435759	239.491	70.092	18.5126	49.8032	3.46709	59.4628	-5.9112	30.132	7.44146
28.8354	98.1812	2001	1	732	2391	10.8301	11.8679	0	662.222	20.9563	0.435759	239.491	70.092	18.5126	49.8032	3.46709	59.4628	-5.9112	30.132	7.44146
28.8354	98.1854	2001	1	733	2454	10.8194	11.8591	0	660.915	20.899	0.429563	239.093	69.9711	18.4812	49.7382	3.45882	59.0818	-5.93113	30.0997	7.44364
28.8354	98.1896	2001	1	734	2942	10.8194	11.8591	0	660.915	20.899	0.429563	239.093	69.9711	18.4812	49.7382	3.45882	59.0818	-5.93113	30.0997	7.44364
28.8354	98.2396	2001	1	735	4260	10.7764	11.8237	0	655.224	20.6462	0.404867	237.402	69.4585	18.3487	49.4609	3.4233	57.4651	-6.01799	29.9625	7.45059
28.8312	98.1687	2001	1	736	2099	10.8408	11.8766	0	663.484	21.0113	0.44196	239.879	70.2101	18.5433	49.8666	3.47514	59.8347	-5.89195	30.1635	7.43911
28.8312	98.1729	2001	1	737	2099	10.8408	11.8766	0	663.484	21.0113	0.44196	239.879	70.2101	18.5433	49.8666	3.47514	59.8347	-5.89195	30.1635	7.43911
28.8312	98.1771	2001	1	738	2018	10.8301	11.8679	0	662.222	20.9563	0.435759	239.491	70.092	18.5126	49.8032	3.46709	59.4628	-5.9112	30.132	7.44146
28.8312	98.1812	2001	1	739	2151	10.8301	11.8679	0	662.222	20.9563	0.435759	239.491	70.092	18.5126	49.8032	3.46709	59.4628	-5.9112	30.132	7.44146
28.8312	98.1854	2001	1	740	2632	10.8194	11.8591	0	660.915	20.899	0.429563	239.093	69.9711	18.4812	49.7382	3.45882	59.0818	-5.93113	30.0997	7.44364
28.8312	98.1896	2001	1	741	3264	10.8194	11.8591	0	660.915	20.899	0.429563	239.093	69.9711	18.4812	49.7382	3.45882	59.0818	-5.93113	30.0997	7.44364
28.8312	98.1937	2001	1	742	4703	10.8194	11.8591	0	660.915	20.899	0.429563	239.093	69.9711	18.4812	49.7382	3.45882	59.0818	-5.93113	30.0997	7.44364
28.8312	98.2271	2001	1	743	4226	10.7871	11.8326	0	656.719	20.713	0.411025	237.84	69.5911	18.3828	49.5329	3.43255	57.8835	-5.99519	29.998	7.44913
28.8312	98.2312	2001	1	744	4065	10.7871	11.8326	0	656.719	20.713	0.411025	237.84	69.5911	18.3828	49.5329	3.43255	57.8835	-5.99519	29.998	7.44913
28.8312	98.2354	2001	1	745	3962	10.7764	11.8237	0	655.224	20.6462	0.404867	237.402	69.4585	18.3487	49.4609	3.4233	57.4651	-6.01799	29.9625	7.45059
28.8312	98.2396	2001	1	746	3962	10.7764	11.8237	0	655.224	20.6462	0.404867	237.402	69.4585	18.3487	49.4609	3.4233	57.4651	-6.01799	29.9625	7.45059
28.8312	98.2437	2001	1	747	3954	10.7764	11.8237	0	655.224	20.6462	0.404867	237.402	69.4585	18.3487	49.4609	3.4233	57.4651	-6.01799	29.9625	7.45059
28.8271	98.1687	2001	1	748	2276	10.8408	11.8766	0	663.484	21.0113	0.44196	239.879	70.2101	18.5433	49.8666	3.47514	59.8347	-5.89195	30.1635	7.43911
28.8271	98.1729	2001	1	749	1892	10.8408	11.8766	0	663.484	21.0113	0.44196	239.879	70.2101	18.5433	49.8666	3.47514	59.8347	-5.89195	30.1635	7.43911
28.8271	98.1771	2001	1	750	1827	10.8301	11.8679	0	662.222	20.9563	0.435759	239.491	70.092	18.5126	49.8032	3.46709	59.4628	-5.9112	30.132	7.44146
28.8271	98.1812	2001	1	751	2188	10.8301	11.8679	0	662.222	20.9563	0.435759	239.491	70.092	18.5126	49.8032	3.46709	59.4628	-5.9112	30.132	7.44146
28.8271	98.1854	2001	1	752	2882	10.8194	11.8591	0	660.915	20.899	0.429563	239.093	69.9711	18.4812	49.7382	3.45882	59.0818	-5.93113	30.0997	7.44364
28.8271	98.1896	2001	1	753	3486	10.8194	11.8591	0	660.915	20.899	0.429563	239.093	69.9711	18.4812	49.7382	3.45882	59.0818	-5.93113	30.0997	7.44364
28.8271	98.1937	2001	1	754	4341	10.8194	11.8591	0	660.915	20.899	0.429563	239.093	69.9711	18.4812	49.7382	3.45882	59.0818	-5.93113	30.0997	7.44364
28.8271	98.2229	2001	1	755	4117	10.7871	11.8326	0	656.719	20.713	0.411025	237.84	69.5911	18.3828	49.5329	3.43255	57.8835	-5.99519	29.998	7.44913
28.8271	98.2271	2001	1	756	3545	10.7871	11.8326	0	656.719	20.713	0.411025	237.84	69.5911	18.3828	49.5329	3.43255	57.8835	-5.99519	29.998	7.44913
28.8271	98.2312	2001	1	757	3545	10.7871	11.8326	0	656.719	20.713	0.411025	237.84	69.5911	18.3828	49.5329	3.43255	57.8835	-5.99519	29.998	7.44913
28.8271	98.2354	2001	1	758	3073	10.7764	11.8237	0	655.224	20.6462	0.404867	237.402	69.4585	18.3487	49.4609	3.4233	57.4651	-6.01799	29.9625	7.45059
28.8271	98.2396	2001	1	759	2846	10.7764	11.8237	0	655.224	20.6462	0.404867	237.402	69.4585	18.3487	49.4609	3.4233	57.4651	-6.01799	29.9625	7.45059
28.8271	98.2437	2001	1	760	3151	10.7764	11.8237	0	655.224	20.6462	0.404867	237.402	69.4585	18.3487	49.4609	3.4233	57.4651	-6.01799	29.9625	7.45059
28.8229	98.1604	2001	1	761	2887	10.8463	11.8667	0	666.259	21.1424	0.447094	240.571	70.4214	18.5968	49.9778	3.48802	60.1321	-5.85178	30.1816	7.43712
28.8229	98.1646	2001	1	762	2373	10.8354	11.8579	0	665.028	21.0891	0.440796	240.187	70.3046	18.5663	49.9152	3.48011	59.7628	-5.8707	30.1503	7.43965
28.8229	98.1687	2001	1	763	2179	10.8354	11.8579	0	665.028	21.0891	0.440796	240.187	70.3046	18.5663	49.9152	3.48011	59.7628	-5.8707	30.1503	7.43965
28.8229	98.1729	2001	1	764	1705	10.8354	11.8579	0	665.028	21.0891	0.440796	240.187	70.3046	18.5663	49.9152	3.48011	59.7628	-5.8707	30.1503	7.43965
28.8229	98.1771	2001	1	765	1746	10.8245	11.849	0	663.753	21.0334	0.434502	239.793	70.1848	18.5352	49.8509	3.47196	59.3843	-5.89032	30.1182	7.44201
28.8229	98.1812	2001	1	766	2307	10.8245	11.849	0	663.753	21.0334	0.434502	239.793	70.1848	18.5352	49.8509	3.47196	59.3843	-5.89032	30.1182	7.44201
28.8229	98.1854	2001	1	767	2924	10.8136	11.8401	0	662.431	20.9755	0.428212	239.39	70.0623	18.5033	49.785	3.46358	58.9965	-5.91065	30.0854	7.44421
28.8229	98.1896	2001	1	768	3126	10.8136	11.8401	0	662.431	20.9755	0.428212	239.39	70.0623	18.5033	49.785	3.46358	58.9965	-5.91065	30.0854	7.44421
28.8229	98.1937	2001	1	769	3126	10.8136	11.8401	0	662.431	20.9755	0.428212	239.39	70.0623	18.5033	49.785	3.46358	58.9965	-5.91065	30.0854	7.44421
28.8229	98.1979	2001	1	770	3223	10.8027	11.8312	0	661.062	20.9152	0.421929	238.976	69.9367	18.4708	49.7173	3.45494	58.5993	-5.9317	30.0517	7.44622
28.8229	98.2021	2001	1	771	3348	10.8027	11.8312	0	661.062	20.9152	0.421929	238.976	69.9367	18.4708	49.7173	3.45494	58.5993	-5.9317	30.0517	7.44622
28.8229	98.2062	2001	1	772	3350	10.8027	11.8312	0	661.062	20.9152	0.421929	238.976	69.9367	18.4708	49.7173	3.45494	58.5993	-5.9317	30.0517	7.44622
28.8229	98.2104	2001	1	773	2899	10.7918	11.8222	0	659.645	20.8524	0.415654	238.552	69.8081	18.4375	49.6478	3.44606	58.1923	-5.9535	30.0173	7.44805
28.8229	98.2146	2001	1	774	3351	10.7918	11.8222	0	659.645	20.8524	0.415654	238.552	69.8081	18.4375	49.6478	3.44606	58.1923	-5.9535	30.0173	7.44805
28.8229	98.2187	2001	1	775	3433	10.7918	11.8222	0	659.645	20.8524	0.415654	238.552	69.8081	18.4375	49.6478	3.44606	58.1923	-5.9535	30.0173	7.44805
28.8229	98.2229	2001	1	776	3025	10.7809	11.8132	0	658.178	20.787	0.409388	238.117	69.6765	18.4035	49.5765	3.43692	57.7756	-5.97604	29.982	7.4497
28.8229	98.2271	2001	1	777	3025	10.7809	11.8132	0	658.178	20.787	0.409388	238.117	69.6765	18.4035	49.5765	3.43692	57.7756	-5.97604	29.982	7.4497
28.8229	98.2312	2001	1	778	2601	10.7809	11.8132	0	658.178	20.787	0.409388	238.117	69.6765	18.4035	49.5765	3.43692	57.7756	-5.97604	29.982	7.4497
28.8229	98.2354	2001	1	779	2198	10.77	11.8041	0	656.66	20.7191	0.403134	237.672	69.5417	18.3688	49.5033	3.42751	57.349	-5.99935	29.9458	7.45115
28.8229	98.2396	2001	1	780	2114	10.77	11.8041	0	656.66	20.7191	0.403134	237.672	69.5417	18.3688	49.5033	3.42751	57.349	-5.99935	29.9458	7.45115
28.8229	98.2437	2001	1	781	2292	10.77	11.8041	0	656.66	20.7191	0.403134	237.672	69.5417	18.3688	49.5033	3.42751	57.349	-5.99935	29.9458	7.45115
28.8229	98.2479	2001	1	782	2418	10.7591	11.795	0	655.09	20.6486	0.396891	237.216	69.4037	18.3333	49.4283	3.41784	56.9123	-6.02345	29.9088	7.4524
28.8229	98.2521	2001	1	783	4493	10.7591	11.795	0	655.09	20.6486	0.396891	237.216	69.4037	18.3333	49.4283	3.41784	56.9123	-6.02345	29.9088	7.4524
28.8229	98.2562	2001	1	784	4160	10.7591	11.795	0	655.09	20.6486	0.396891	237.216	69.4037	18.3333	49.4283	3.41784	56.9123	-6.02345	29.9088	7.4524
28.8187	98.1562	2001	1	785	3097	10.8463	11.8667	0	666.259	21.1424	0.447094	240.571	70.4214	18.5968	49.9778	3.48802	60.1321	-5.85178	30.1816	7.43712
28.8187	98.1604	2001	1	786	2602	10.8463	11.8667	0	666.259	21.1424	0.447094	240.571	70.4214	18.5968	49.9778	3.48802	60.1321	-5.85178	30.1816	7.43712
28.8187	98.1646	2001	1	787	2391	10.8354	11.8579	0	665.028	21.0891	0.440796	240.187	70.3046	18.5663	49.9152	3.48011	59.7628	-5.8707	30.1503	7.43965
28.8187	98.1687	2001	1	788	2062	10.8354	11.8579	0	665.028	21.0891	0.440796	240.187	70.3046	18.5663	49.9152	3.48011	59.7628	-5.8707	30.1503	7.43965
28.8187	98.1729	2001	1	789	1730	10.8354	11.8579	0	665.028	21.0891	0.440796	240.187	70.3046	18.5663	49.9152	3.48011	59.7628	-5.8707	30.1503	7.43965
28.8187	98.1771	2001	1	790	1681	10.8245	11.849	0	663.753	21.0334	0.434502	239.793	70.1848	18.5352	49.8509	3.47196	59.3843	-5.89032	30.1182	7.44201
28.8187	98.1812	2001	1	791	2058	10.8245	11.849	0	663.753	21.0334	0.434502	239.793	70.1848	18.5352	49.8509	3.47196	59.3843	-5.89032	30.1182	7.44201
28.8187	98.1854	2001	1	792	2365	10.8136	11.8401	0	662.431	20.9755	0.428212	239.39	70.0623	18.5033	49.785	3.46358	58.9965	-5.91065	30.0854	7.44421
28.8187	98.1896	2001	1	793	2365	10.8136	11.8401	0	662.431	20.9755	0.428212	239.39	70.0623	18.5033	49.785	3.46358	58.9965	-5.91065	30.0854	7.44421
28.8187	98.1937	2001	1	794	2426	10.8136	11.8401	0	662.431	20.9755	0.428212	239.39	70.0623	18.5033	49.785	3.46358	58.9965	-5.91065	30.0854	7.44421
28.8187	98.1979	2001	1	795	2566	10.8027	11.8312	0	661.062	20.9152	0.421929	238.976	69.9367	18.4708	49.7173	3.45494	58.5993	-5.9317	30.0517	7.44622
28.8187	98.2021	2001	1	796	2574	10.8027	11.8312	0	661.062	20.9152	0.421929	238.976	69.9367	18.4708	49.7173	3.45494	58.5993	-5.9317	30.0517	7.44622
28.8187	98.2062	2001	1	797	2602	10.8027	11.8312	0	661.062	20.9152	0.421929	238.976	69.9367	18.4708	49.7173	3.45494	58.5993	-5.9317	30.0517	7.44622
28.8187	98.2104	2001	1	798	2909	10.7918	11.8222	0	659.645	20.8524	0.415654	238.552	69.8081	18.4375	49.6478	3.44606	58.1923	-5.9535	30.0173	7.44805
28.8187	98.2146	2001	1	799	3066	10.7918	11.8222	0	659.645	20.8524	0.415654	238.552	69.8081	18.4375	49.6478	3.44606	58.1923	-5.9535	30.0173	7.44805
28.8187	98.2187	2001	1	800	2397	10.7918	11.8222	0	659.645	20.8524	0.415654	238.552	69.8081	18.4375	49.6478	3.44606	58.1923	-5.9535	30.0173	7.44805
28.8187	98.2229	2001	1	801	2397	10.7809	11.8132	0	658.178	20.787	0.409388	238.117	69.6765	18.4035	49.5765	3.43692	57.7756	-5.97604	29.982	7.4497
28.8187	98.2271	2001	1	802	2217	10.7809	11.8132	0	658.178	20.787	0.409388	238.117	69.6765	18.4035	49.5765	3.43692	57.7756	-5.97604	29.982	7.4497
28.8187	98.2312	2001	1	803	1601	10.7809	11.8132	0	658.178	20.787	0.409388	238.117	69.6765	18.4035	49.5765	3.43692	57.7756	-5.97604	29.982	7.4497
28.8187	98.2354	2001	1	804	1857	10.77	11.8041	0	656.66	20.7191	0.403134	237.672	69.5417	18.3688	49.5033	3.42751	57.349	-5.99935	29.9458	7.45115
28.8187	98.2396	2001	1	805	2373	10.77	11.8041	0	656.66	20.7191	0.403134	237.672	69.5417	18.3688	49.5033	3.42751	57.349	-5.99935	29.9458	7.45115
28.8187	98.2437	2001	1	806	2129	10.77	11.8041	0	656.66	20.7191	0.403134	237.672	69.5417	18.3688	49.5033	3.42751	57.349	-5.99935	29.9458	7.45115
28.8187	98.2479	2001	1	807	2244	10.7591	11.795	0	655.09	20.6486	0.396891	237.216	69.4037	18.3333	49.4283	3.41784	56.9123	-6.02345	29.9088	7.4524
28.8187	98.2521	2001	1	808	3817	10.7591	11.795	0	655.09	20.6486	0.396891	237.216	69.4037	18.3333	49.4283	3.41784	56.9123	-6.02345	29.9088	7.4524
28.8187	98.2562	2001	1	809	3817	10.7591	11.795	0	655.09	20.6486	0.396891	237.216	69.4037	18.3333	49.4283	3.41784	56.9123	-6.02345	29.9088	7.4524
28.8187	98.2604	2001	1	810	3920	10.7482	11.7859	0	653.468	20.5754	0.390663	236.748	69.2625	18.297	49.3513	3.4079	56.4653	-6.04833	29.8709	7.45344
28.8146	98.1687	2001	1	811	2079	10.8354	11.8579	0	665.028	21.0891	0.440796	240.187	70.3046	18.5663	49.9152	3.48011	59.7628	-5.8707	30.1503	7.43965
28.8146	98.1729	2001	1	812	1812	10.8354	11.8579	0	665.028	21.0891	0.440796	240.187	70.3046	18.5663	49.9152	3.48011	59.7628	-5.8707	30.1503	7.43965
28.8146	98.1771	2001	1	813	1683	10.8245	11.849	0	663.753	21.0334	0.434502	239.793	70.1848	18.5352	49.8509	3.47196	59.3843	-5.89032	30.1182	7.44201
28.8146	98.1812	2001	1	814	1683	10.8245	11.849	0	663.753	21.0334	0.434502	239.793	70.1848	18.5352	49.8509	3.47196	59.3843	-5.89032	30.1182	7.44201
28.8146	98.1854	2001	1	815	1678	10.8136	11.8401	0	662.431	20.9755	0.428212	239.39	70.0623	18.5033	49.785	3.46358	58.9965	-5.91065	30.0854	7.44421
28.8146	98.1896	2001	1	816	1558	10.8136	11.8401	0	662.431	20.9755	0.428212	239.39	70.0623	18.5033	49.785	3.46358	58.9965	-5.91065	30.0854	7.44421
28.8146	98.1937	2001	1	817	1749	10.8136	11.8401	0	662.431	20.9755	0.428212	239.39	70.0623	18.5033	49.785	3.46358	58.9965	-5.91065	30.0854	7.44421
28.8146	98.1979	2001	1	818	1622	10.8027	11.8312	0	661.062	20.9152	0.421929	238.976	69.9367	18.4708	49.7173	3.45494	58.5993	-5.9317	30.0517	7.44622
28.8146	98.2021	2001	1	819	1948	10.8027	11.8312	0	661.062	20.9152	0.421929	238.976	69.9367	18.4708	49.7173	3.45494	58.5993	-5.9317	30.0517	7.44622
28.8146	98.2062	2001	1	820	2375	10.8027	11.8312	0	661.062	20.9152	0.421929	238.976	69.9367	18.4708	49.7173	3.45494	58.5993	-5.9317	30.0517	7.44622
28.8146	98.2104	2001	1	821	4046	10.7918	11.8222	0	659.645	20.8524	0.415654	238.552	69.8081	18.4375	49.6478	3.44606	58.1923	-5.9535	30.0173	7.44805
28.8146	98.2146	2001	1	822	4046	10.7918	11.8222	0	659.645	20.8524	0.415654	238.552	69.8081	18.4375	49.6478	3.44606	58.1923	-5.9535	30.0173	7.44805
28.8146	98.2187	2001	1	823	2291	10.7918	11.8222	0	659.645	20.8524	0.415654	238.552	69.8081	18.4375	49.6478	3.44606	58.1923	-5.9535	30.0173	7.44805
28.8146	98.2229	2001	1	824	2935	10.7809	11.8132	0	658.178	20.787	0.409388	238.117	69.6765	18.4035	49.5765	3.43692	57.7756	-5.97604	29.982	7.4497
28.8146	98.2271	2001	1	825	1501	10.7809	11.8132	0	658.178	20.787	0.409388	238.117	69.6765	18.4035	49.5765	3.43692	57.7756	-5.97604	29.982	7.4497
28.8146	98.2312	2001	1	826	1429	10.7809	11.8132	0	658.178	20.787	0.409388	238.117	69.6765	18.4035	49.5765	3.43692	57.7756	-5.97604	29.982	7.4497
28.8146	98.2354	2001	1	827	2472	10.77	11.8041	0	656.66	20.7191	0.403134	237.672	69.5417	18.3688	49.5033	3.42751	57.349	-5.99935	29.9458	7.45115
28.8146	98.2396	2001	1	828	1964	10.77	11.8041	0	656.66	20.7191	0.403134	237.672	69.5417	18.3688	49.5033	3.42751	57.349	-5.99935	29.9458	7.45115
28.8146	98.2437	2001	1	829	2894	10.77	11.8041	0	656.66	20.7191	0.403134	237.672	69.5417	18.3688	49.5033	3.42751	57.349	-5.99935	29.9458	7.45115
28.8146	98.2479	2001	1	830	2894	10.7591	11.795	0	655.09	20.6486	0.396891	237.216	69.4037	18.3333	49.4283	3.41784	56.9123	-6.02345	29.9088	7.4524
28.8146	98.2521	2001	1	831	1807	10.7591	11.795	0	655.09	20.6486	0.396891	237.216	69.4037	18.3333	49.4283	3.41784	56.9123	-6.02345	29.9088	7.4524
28.8146	98.2562	2001	1	832	3914	10.7591	11.795	0	655.09	20.6486	0.396891	237.216	69.4037	18.3333	49.4283	3.41784	56.9123	-6.02345	29.9088	7.4524
28.8146	98.2604	2001	1	833	2892	10.7482	11.7859	0	653.468	20.5754	0.390663	236.748	69.2625	18.297	49.3513	3.4079	56.4653	-6.04833	29.8709	7.45344
28.8146	98.2646	2001	1	834	3120	10.7482	11.7859	0	653.468	20.5754	0.390663	236.748	69.2625	18.297	49.3513	3.4079	56.4653	-6.04833	29.8709	7.45344
28.8146	98.2687	2001	1	835	3939	10.7482	11.7859	0	653.468	20.5754	0.390663	236.748	69.2625	18.297	49.3513	3.4079	56.4653	-6.04833	29.8709	7.45344
28.8104	98.1979	2001	1	836	1248	10.797	11.8124	0	662.586	20.9922	0.420489	239.271	70.0275	18.4928	49.7641	3.45976	58.5188	-5.9113	30.0381	7.44699
28.8104	98.2021	2001	1	837	1586	10.797	11.8124	0	662.586	20.9922	0.420489	239.271	70.0275	18.4928	49.7641	3.45976	58.5188	-5.9113	30.0381	7.44699
28.8104	98.2062	2001	1	838	2089	10.797	11.8124	0	662.586	20.9922	0.420489	239.271	70.0275	18.4928	49.7641	3.45976	58.5188	-5.9113	30.0381	7.44699
28.8104	98.2104	2001	1	839	2089	10.7859	11.8033	0	661.151	20.9286	0.414118	238.841	69.897	18.459	49.6936	3.45075	58.1046	-5.93353	30.0031	7.44883
28.8104	98.2146	2001	1	840	2006	10.7859	11.8033	0	661.151	20.9286	0.414118	238.841	69.897	18.459	49.6936	3.45075	58.1046	-5.93353	30.0031	7.44883
28.8104	98.2187	2001	1	841	1725	10.7859	11.8033	0	661.151	20.9286	0.414118	238.841	69.897	18.459	49.6936	3.45075	58.1046	-5.93353	30.0031	7.44883
28.8104	98.2229	2001	1	842	1140	10.7748	11.7942	0	659.664	20.8624	0.407756	238.4	69.7633	18.4245	49.6212	3.44148	57.6803	-5.95654	29.9672	7.45048
28.8104	98.2271	2001	1	843	1035	10.7748	11.7942	0	659.664	20.8624	0.407756	238.4	69.7633	18.4245	49.6212	3.44148	57.6803	-5.95654	29.9672	7.45048
28.8104	98.2312	2001	1	844	1112	10.7748	11.7942	0	659.664	20.8624	0.407756	238.4	69.7633	18.4245	49.6212	3.44148	57.6803	-5.95654	29.9672	7.45048
28.8104	98.2354	2001	1	845	1277	10.7638	11.785	0	658.123	20.7935	0.401403	237.947	69.6263	18.3892	49.5468	3.43192	57.2457	-5.98034	29.9304	7.45192
28.8104	98.2396	2001	1	846	1735	10.7638	11.785	0	658.123	20.7935	0.401403	237.947	69.6263	18.3892	49.5468	3.43192	57.2457	-5.98034	29.9304	7.45192
28.8104	98.2437	2001	1	847	1735	10.7638	11.785	0	658.123	20.7935	0.401403	237.947	69.6263	18.3892	49.5468	3.43192	57.2457	-5.98034	29.9304	7.45192
28.8104	98.2479	2001	1	848	1675	10.7527	11.7758	0	656.529	20.7218	0.395062	237.483	69.486	18.3531	49.4704	3.42209	56.8006	-6.00497	29.8927	7.45316
28.8104	98.2521	2001	1	849	1553	10.7527	11.7758	0	656.529	20.7218	0.395062	237.483	69.486	18.3531	49.4704	3.42209	56.8006	-6.00497	29.8927	7.45316
28.8104	98.2562	2001	1	850	1716	10.7527	11.7758	0	656.529	20.7218	0.395062	237.483	69.486	18.3531	49.4704	3.42209	56.8006	-6.00497	29.8927	7.45316
28.8104	98.2604	2001	1	851	1922	10.7416	11.7665	0	654.878	20.6473	0.388735	237.007	69.3422	18.3162	49.3921	3.41197	56.3448	-6.03041	29.8541	7.45419
28.8104	98.2646	2001	1	852	2394	10.7416	11.7665	0	654.878	20.6473	0.388735	237.007	69.3422	18.3162	49.3921	3.41197	56.3448	-6.03041	29.8541	7.45419
28.8104	98.2687	2001	1	853	2813	10.7416	11.7665	0	654.878	20.6473	0.388735	237.007	69.3422	18.3162	49.3921	3.41197	56.3448	-6.03041	29.8541	7.45419
28.8104	98.2729	2001	1	854	3277	10.7305	11.7572	0	653.171	20.5699	0.382421	236.519	69.195	18.2785	49.3116	3.40157	55.8783	-6.0567	29.8146	7.455
28.8062	98.1979	2001	1	855	1374	10.797	11.8124	0	662.586	20.9922	0.420489	239.271	70.0275	18.4928	49.7641	3.45976	58.5188	-5.9113	30.0381	7.44699
28.8062	98.2021	2001	1	856	1374	10.797	11.8124	0	662.586	20.9922	0.420489	239.271	70.0275	18.4928	49.7641	3.45976	58.5188	-5.9113	30.0381	7.44699
28.8062	98.2062	2001	1	857	1364	10.797	11.8124	0	662.586	20.9922	0.420489	239.271	70.0275	18.4928	49.7641	3.45976	58.5188	-5.9113	30.0381	7.44699
28.8062	98.2104	2001	1	858	1400	10.7859	11.8033	0	661.151	20.9286	0.414118	238.841	69.897	18.459	49.6936	3.45075	58.1046	-5.93353	30.0031	7.44883
28.8062	98.2146	2001	1	859	1488	10.7859	11.8033	0	661.151	20.9286	0.414118	238.841	69.897	18.459	49.6936	3.45075	58.1046	-5.93353	30.0031	7.44883
28.8062	98.2187	2001	1	860	970	10.7859	11.8033	0	661.151	20.9286	0.414118	238.841	69.897	18.459	49.6936	3.45075	58.1046	-5.93353	30.0031	7.44883
28.8062	98.2229	2001	1	861	864	10.7748	11.7942	0	659.664	20.8624	0.407756	238.4	69.7633	18.4245	49.6212	3.44148	57.6803	-5.95654	29.9672	7.45048
28.8062	98.2271	2001	1	862	746	10.7748	11.7942	0	659.664	20.8624	0.407756	238.4	69.7633	18.4245	49.6212	3.44148	57.6803	-5.95654	29.9672	7.45048
28.8062	98.2312	2001	1	863	742	10.7748	11.7942	0	659.664	20.8624	0.407756	238.4	69.7633	18.4245	49.6212	3.44148	57.6803	-5.95654	29.9672	7.45048
28.8062	98.2354	2001	1	864	1120	10.7638	11.785	0	658.123	20.7935	0.401403	237.947	69.6263	18.3892	49.5468	3.43192	57.2457	-5.98034	29.9304	7.45192
28.8062	98.2396	2001	1	865	1120	10.7638	11.785	0	658.123	20.7935	0.401403	237.947	69.6263	18.3892	49.5468	3.43192	57.2457	-5.98034	29.9304	7.45192
28.8062	98.2437	2001	1	866	1980	10.7638	11.785	0	658.123	20.7935	0.401403	237.947	69.6263	18.3892	49.5468	3.43192	57.2457	-5.98034	29.9304	7.45192
28.8062	98.2479	2001	1	867	2228	10.7527	11.7758	0	656.529	20.7218	0.395062	237.483	69.486	18.3531	49.4704	3.42209	56.8006	-6.00497	29.8927	7.45316
28.8062	98.2521	2001	1	868	2449	10.7527	11.7758	0	656.529	20.7218	0.395062	237.483	69.486	18.3531	49.4704	3.42209	56.8006	-6.00497	29.8927	7.45316
28.8062	98.2562	2001	1	869	1982	10.7527	11.7758	0	656.529	20.7218	0.395062	237.483	69.486	18.3531	49.4704	3.42209	56.8006	-6.00497	29.8927	7.45316
28.8062	98.2604	2001	1	870	1489	10.7416	11.7665	0	654.878	20.6473	0.388735	237.007	69.3422	18.3162	49.3921	3.41197	56.3448	-6.03041	29.8541	7.45419
28.8062	98.2646	2001	1	871	2065	10.7416	11.7665	0	654.878	20.6473	0.388735	237.007	69.3422	18.3162	49.3921	3.41197	56.3448	-6.03041	29.8541	7.45419
28.8062	98.2687	2001	1	872	2783	10.7416	11.7665	0	654.878	20.6473	0.388735	237.007	69.3422	18.3162	49.3921	3.41197	56.3448	-6.03041	29.8541	7.45419
28.8062	98.2729	2001	1	873	2783	10.7305	11.7572	0	653.171	20.5699	0.382421	236.519	69.195	18.2785	49.3116	3.40157	55.8783	-6.0567	29.8146	7.455
28.8062	98.2771	2001	1	874	3844	10.7305	11.7572	0	653.171	20.5699	0.382421	236.519	69.195	18.2785	49.3116	3.40157	55.8783	-6.0567	29.8146	7.455
28.8062	98.2812	2001	1	875	3485	10.7305	11.7572	0	653.171	20.5699	0.382421	236.519	69.195	18.2785	49.3116	3.40157	55.8783	-6.0567	29.8146	7.455
28.8021	98.1979	2001	1	876	1730	10.797	11.8124	0	662.586	20.9922	0.420489	239.271	70.0275	18.4928	49.7641	3.45976	58.5188	-5.9113	30.0381	7.44699
28.8021	98.2021	2001	1	877	3194	10.797	11.8124	0	662.586	20.9922	0.420489	239.271	70.0275	18.4928	49.7641	3.45976	58.5188	-5.9113	30.0381	7.44699
28.8021	98.2062	2001	1	878	2061	10.797	11.8124	0	662.586	20.9922	0.420489	239.271	70.0275	18.4928	49.7641	3.45976	58.5188	-5.9113	30.0381	7.44699
28.8021	98.2104	2001	1	879	2324	10.7859	11.8033	0	661.151	20.9286	0.414118	238.841	69.897	18.459	49.6936	3.45075	58.1046	-5.93353	30.0031	7.44883
28.8021	98.2146	2001	1	880	1885	10.7859	11.8033	0	661.151	20.9286	0.414118	238.841	69.897	18.459	49.6936	3.45075	58.1046	-5.93353	30.0031	7.44883
28.8021	98.2187	2001	1	881	1995	10.7859	11.8033	0	661.151	20.9286	0.414118	238.841	69.897	18.459	49.6936	3.45075	58.1046	-5.93353	30.0031	7.44883
28.8021	98.2229	2001	1	882	1332	10.7748	11.7942	0	659.664	20.8624	0.407756	238.4	69.7633	18.4245	49.6212	3.44148	57.6803	-5.95654	29.9672	7.45048
28.8021	98.2271	2001	1	883	1206	10.7748	11.7942	0	659.664	20.8624	0.407756	238.4	69.7633	18.4245	49.6212	3.44148	57.6803	-5.95654	29.9672	7.45048
28.8021	98.2312	2001	1	884	1206	10.7748	11.7942	0	659.664	20.8624	0.407756	238.4	69.7633	18.4245	49.6212	3.44148	57.6803	-5.95654	29.9672	7.45048
28.8021	98.2354	2001	1	885	999	10.7638	11.785	0	658.123	20.7935	0.401403	237.947	69.6263	18.3892	49.5468	3.43192	57.2457	-5.98034	29.9304	7.45192
28.8021	98.2396	2001	1	886	1032	10.7638	11.785	0	658.123	20.7935	0.401403	237.947	69.6263	18.3892	49.5468	3.43192	57.2457	-5.98034	29.9304	7.45192
28.8021	98.2437	2001	1	887	1414	10.7638	11.785	0	658.123	20.7935	0.401403	237.947	69.6263	18.3892	49.5468	3.43192	57.2457	-5.98034	29.9304	7.45192
28.8021	98.2479	2001	1	888	2051	10.7527	11.7758	0	656.529	20.7218	0.395062	237.483	69.486	18.3531	49.4704	3.42209	56.8006	-6.00497	29.8927	7.45316
28.8021	98.2521	2001	1	889	1787	10.7527	11.7758	0	656.529	20.7218	0.395062	237.483	69.486	18.3531	49.4704	3.42209	56.8006	-6.00497	29.8927	7.45316
28.8021	98.2562	2001	1	890	1264	10.7527	11.7758	0	656.529	20.7218	0.395062	237.483	69.486	18.3531	49.4704	3.42209	56.8006	-6.00497	29.8927	7.45316
28.8021	98.2604	2001	1	891	1433	10.7416	11.7665	0	654.878	20.6473	0.388735	237.007	69.3422	18.3162	49.3921	3.41197	56.3448	-6.03041	29.8541	7.45419
28.8021	98.2646	2001	1	892	1433	10.7416	11.7665	0	654.878	20.6473	0.388735	237.007	69.3422	18.3162	49.3921	3.41197	56.3448	-6.03041	29.8541	7.45419
28.8021	98.2687	2001	1	893	3017	10.7416	11.7665	0	654.878	20.6473	0.388735	237.007	69.3422	18.3162	49.3921	3.41197	56.3448	-6.03041	29.8541	7.45419
28.8021	98.2729	2001	1	894	3972	10.7305	11.7572	0	653.171	20.5699	0.382421	236.519	69.195	18.2785	49.3116	3.40157	55.8783	-6.0567	29.8146	7.455
28.8021	98.2771	2001	1	895	4344	10.7305	11.7572	0	653.171	20.5699	0.382421	236.519	69.195	18.2785	49.3116	3.40157	55.8783	-6.0567	29.8146	7.455
28.8021	98.2812	2001	1	896	4345	10.7305	11.7572	0	653.171	20.5699	0.382421	236.519	69.195	18.2785	49.3116	3.40157	55.8783	-6.0567	29.8146	7.455
28.7979	98.2104	2001	1	897	3141	10.7801	11.7849	0	662.686	21.0063	0.412591	239.136	69.9874	18.4809	49.7405	3.45565	58.0296	-5.91316	29.9902	7.44982
28.7979	98.2146	2001	1	898	2726	10.7801	11.7849	0	662.686	21.0063	0.412591	239.136	69.9874	18.4809	49.7405	3.45565	58.0296	-5.91316	29.9902	7.44982
28.7979	98.2187	2001	1	899	3719	10.7801	11.7849	0	662.686	21.0063	0.412591	239.136	69.9874	18.4809	49.7405	3.45565	58.0296	-5.91316	29.9902	7.44982
28.7979	98.2229	2001	1	900	3667	10.7688	11.7756	0	661.179	20.9392	0.406131	238.688	69.8518	18.4458	49.667	3.44624	57.598	-5.93663	29.9537	7.45147
28.7979	98.2271	2001	1	901	3667	10.7688	11.7756	0	661.179	20.9392	0.406131	238.688	69.8518	18.4458	49.667	3.44624	57.598	-5.93663	29.9537	7.45147
28.7979	98.2312	2001	1	902	3760	10.7688	11.7756	0	661.179	20.9392	0.406131	238.688	69.8518	18.4458	49.667	3.44624	57.598	-5.93663	29.9537	7.45147
28.7979	98.2354	2001	1	903	3491	10.7576	11.7663	0	659.617	20.8693	0.399681	238.228	69.7126	18.41	49.5914	3.43655	57.1557	-5.96092	29.9164	7.45292
28.7979	98.2396	2001	1	904	3570	10.7576	11.7663	0	659.617	20.8693	0.399681	238.228	69.7126	18.41	49.5914	3.43655	57.1557	-5.96092	29.9164	7.45292
28.7979	98.2437	2001	1	905	2753	10.7576	11.7663	0	659.617	20.8693	0.399681	238.228	69.7126	18.41	49.5914	3.43655	57.1557	-5.96092	29.9164	7.45292
28.7979	98.2479	2001	1	906	2327	10.7464	11.757	0	657.998	20.7966	0.393241	237.756	69.57	18.3733	49.5138	3.42656	56.7025	-5.98606	29.878	7.45416
28.7979	98.2521	2001	1	907	1535	10.7464	11.757	0	657.998	20.7966	0.393241	237.756	69.57	18.3733	49.5138	3.42656	56.7025	-5.98606	29.878	7.45416
28.7979	98.2562	2001	1	908	1325	10.7464	11.757	0	657.998	20.7966	0.393241	237.756	69.57	18.3733	49.5138	3.42656	56.7025	-5.98606	29.878	7.45416
28.7979	98.2604	2001	1	909	1325	10.7351	11.7476	0	656.32	20.7208	0.386814	237.272	69.4238	18.3358	49.4341	3.41627	56.2382	-6.01206	29.8388	7.45518
28.7979	98.2646	2001	1	910	1726	10.7351	11.7476	0	656.32	20.7208	0.386814	237.272	69.4238	18.3358	49.4341	3.41627	56.2382	-6.01206	29.8388	7.45518
28.7979	98.2687	2001	1	911	3935	10.7351	11.7476	0	656.32	20.7208	0.386814	237.272	69.4238	18.3358	49.4341	3.41627	56.2382	-6.01206	29.8388	7.45518
28.7979	98.2729	2001	1	912	4137	10.7239	11.7382	0	654.584	20.6421	0.3804	236.775	69.2739	18.2974	49.3522	3.40568	55.7626	-6.03894	29.7985	7.45597
28.7979	98.2771	2001	1	913	4876	10.7239	11.7382	0	654.584	20.6421	0.3804	236.775	69.2739	18.2974	49.3522	3.40568	55.7626	-6.03894	29.7985	7.45597
28.7937	98.2104	2001	1	914	3688	10.7801	11.7849	0	662.686	21.0063	0.412591	239.136	69.9874	18.4809	49.7405	3.45565	58.0296	-5.91316	29.9902	7.44982
28.7937	98.2146	2001	1	915	3904	10.7801	11.7849	0	662.686	21.0063	0.412591	239.136	69.9874	18.4809	49.7405	3.45565	58.0296	-5.91316	29.9902	7.44982
28.7937	98.2187	2001	1	916	3904	10.7801	11.7849	0	662.686	21.0063	0.412591	239.136	69.9874	18.4809	49.7405	3.45565	58.0296	-5.91316	29.9902	7.44982
28.7937	98.2229	2001	1	917	4694	10.7688	11.7756	0	661.179	20.9392	0.406131	238.688	69.8518	18.4458	49.667	3.44624	57.598	-5.93663	29.9537	7.45147
28.7937	98.2271	2001	1	918	4412	10.7688	11.7756	0	661.179	20.9392	0.406131	238.688	69.8518	18.4458	49.667	3.44624	57.598	-5.93663	29.9537	7.45147
28.7937	98.2312	2001	1	919	3930	10.7688	11.7756	0	661.179	20.9392	0.406131	238.688	69.8518	18.4458	49.667	3.44624	57.598	-5.93663	29.9537	7.45147
28.7937	98.2354	2001	1	920	4660	10.7576	11.7663	0	659.617	20.8693	0.399681	238.228	69.7126	18.41	49.5914	3.43655	57.1557	-5.96092	29.9164	7.45292
28.7937	98.2396	2001	1	921	3547	10.7576	11.7663	0	659.617	20.8693	0.399681	238.228	69.7126	18.41	49.5914	3.43655	57.1557	-5.96092	29.9164	7.45292
28.7937	98.2437	2001	1	922	3401	10.7576	11.7663	0	659.617	20.8693	0.399681	238.228	69.7126	18.41	49.5914	3.43655	57.1557	-5.96092	29.9164	7.45292
28.7937	98.2479	2001	1	923	1679	10.7464	11.757	0	657.998	20.7966	0.393241	237.756	69.57	18.3733	49.5138	3.42656	56.7025	-5.98606	29.878	7.45416
28.7937	98.2521	2001	1	924	1679	10.7464	11.757	0	657.998	20.7966	0.393241	237.756	69.57	18.3733	49.5138	3.42656	56.7025	-5.98606	29.878	7.45416
28.7937	98.2562	2001	1	925	1378	10.7464	11.757	0	657.998	20.7966	0.393241	237.756	69.57	18.3733	49.5138	3.42656	56.7025	-5.98606	29.878	7.45416
28.7937	98.2604	2001	1	926	1364	10.7351	11.7476	0	656.32	20.7208	0.386814	237.272	69.4238	18.3358	49.4341	3.41627	56.2382	-6.01206	29.8388	7.45518
28.7937	98.2646	2001	1	927	1784	10.7351	11.7476	0	656.32	20.7208	0.386814	237.272	69.4238	18.3358	49.4341	3.41627	56.2382	-6.01206	29.8388	7.45518
28.7937	98.2687	2001	1	928	2338	10.7351	11.7476	0	656.32	20.7208	0.386814	237.272	69.4238	18.3358	49.4341	3.41627	56.2382	-6.01206	29.8388	7.45518
28.7937	98.2729	2001	1	929	4572	10.7239	11.7382	0	654.584	20.6421	0.3804	236.775	69.2739	18.2974	49.3522	3.40568	55.7626	-6.03894	29.7985	7.45597
28.7937	98.2771	2001	1	930	4186	10.7239	11.7382	0	654.584	20.6421	0.3804	236.775	69.2739	18.2974	49.3522	3.40568	55.7626	-6.03894	29.7985	7.45597
28.7896	98.2396	2001	1	931	4388	10.7576	11.7663	0	659.617	20.8693	0.399681	238.228	69.7126	18.41	49.5914	3.43655	57.1557	-5.96092	29.9164	7.45292
28.7896	98.2437	2001	1	932	2484	10.7576	11.7663	0	659.617	20.8693	0.399681	238.228	69.7126	18.41	49.5914	3.43655	57.1557	-5.96092	29.9164	7.45292
28.7896	98.2479	2001	1	933	2484	10.7464	11.757	0	657.998	20.7966	0.393241	237.756	69.57	18.3733	49.5138	3.42656	56.7025	-5.98606	29.878	7.45416
28.7896	98.2521	2001	1	934	1690	10.7464	11.757	0	657.998	20.7966	0.393241	237.756	69.57	18.3733	49.5138	3.42656	56.7025	-5.98606	29.878	7.45416
28.7896	98.2562	2001	1	935	931	10.7464	11.757	0	657.998	20.7966	0.393241	237.756	69.57	18.3733	49.5138	3.42656	56.7025	-5.98606	29.878	7.45416
28.7896	98.2604	2001	1	936	823	10.7351	11.7476	0	656.32	20.7208	0.386814	237.272	69.4238	18.3358	49.4341	3.41627	56.2382	-6.01206	29.8388	7.45518
28.7896	98.2646	2001	1	937	960	10.7351	11.7476	0	656.32	20.7208	0.386814	237.272	69.4238	18.3358	49.4341	3.41627	56.2382	-6.01206	29.8388	7.45518
28.7896	98.2687	2001	1	938	1170	10.7351	11.7476	0	656.32	20.7208	0.386814	237.272	69.4238	18.3358	49.4341	3.41627	56.2382	-6.01206	29.8388	7.45518
28.7896	98.2729	2001	1	939	1770	10.7239	11.7382	0	654.584	20.6421	0.3804	236.775	69.2739	18.2974	49.3522	3.40568	55.7626	-6.03894	29.7985	7.45597
28.7896	98.2771	2001	1	940	2739	10.7239	11.7382	0	654.584	20.6421	0.3804	236.775	69.2739	18.2974	49.3522	3.40568	55.7626	-6.03894	29.7985	7.45597
28.7854	98.2354	2001	1	941	5721	10.7516	11.7481	0	661.143	20.9469	0.397971	238.516	69.8009	18.4312	49.6374	3.44139	57.0795	-5.94103	29.9036	7.45414
28.7854	98.2396	2001	1	942	4696	10.7516	11.7481	0	661.143	20.9469	0.397971	238.516	69.8009	18.4312	49.6374	3.44139	57.0795	-5.94103	29.9036	7.45414
28.7854	98.2437	2001	1	943	4696	10.7516	11.7481	0	661.143	20.9469	0.397971	238.516	69.8009	18.4312	49.6374	3.44139	57.0795	-5.94103	29.9036	7.45414
28.7854	98.2479	2001	1	944	3529	10.7402	11.7386	0	659.501	20.8731	0.391432	238.037	69.656	18.394	49.5586	3.43126	56.6186	-5.96667	29.8647	7.45539
28.7854	98.2521	2001	1	945	1600	10.7402	11.7386	0	659.501	20.8731	0.391432	238.037	69.656	18.394	49.5586	3.43126	56.6186	-5.96667	29.8647	7.45539
28.7854	98.2562	2001	1	946	1382	10.7402	11.7386	0	659.501	20.8731	0.391432	238.037	69.656	18.394	49.5586	3.43126	56.6186	-5.96667	29.8647	7.45539
28.7854	98.2604	2001	1	947	1816	10.7287	11.7292	0	657.798	20.7961	0.384905	237.545	69.5074	18.3558	49.4775	3.42081	56.1461	-5.99322	29.8248	7.45641
28.7854	98.2646	2001	1	948	1072	10.7287	11.7292	0	657.798	20.7961	0.384905	237.545	69.5074	18.3558	49.4775	3.42081	56.1461	-5.99322	29.8248	7.45641
28.7854	98.2687	2001	1	949	1164	10.7287	11.7292	0	657.798	20.7961	0.384905	237.545	69.5074	18.3558	49.4775	3.42081	56.1461	-5.99322	29.8248	7.45641
28.7854	98.2729	2001	1	950	1439	10.7173	11.7196	0	656.032	20.716	0.37839	237.039	69.3549	18.3168	49.3942	3.41004	55.6618	-6.02067	29.7839	7.45719
28.7854	98.2771	2001	1	951	1439	10.7173	11.7196	0	656.032	20.716	0.37839	237.039	69.3549	18.3168	49.3942	3.41004	55.6618	-6.02067	29.7839	7.45719
28.7854	98.2812	2001	1	952	2146	10.7173	11.7196	0	656.032	20.716	0.37839	237.039	69.3549	18.3168	49.3942	3.41004	55.6618	-6.02067	29.7839	7.45719
28.7854	98.2854	2001	1	953	2308	10.7059	11.7101	0	654.203	20.6327	0.37189	236.52	69.1985	18.2768	49.3086	3.39894	55.1657	-6.04906	29.742	7.45774
28.7854	98.2896	2001	1	954	3598	10.7059	11.7101	0	654.203	20.6327	0.37189	236.52	69.1985	18.2768	49.3086	3.39894	55.1657	-6.04906	29.742	7.45774
28.7854	98.2937	2001	1	955	5276	10.7059	11.7101	0	654.203	20.6327	0.37189	236.52	69.1985	18.2768	49.3086	3.39894	55.1657	-6.04906	29.742	7.45774
28.7812	98.2354	2001	1	956	3651	10.7516	11.7481	0	661.143	20.9469	0.397971	238.516	69.8009	18.4312	49.6374	3.44139	57.0795	-5.94103	29.9036	7.45414
28.7812	98.2396	2001	1	957	3090	10.7516	11.7481	0	661.143	20.9469	0.397971	238.516	69.8009	18.4312	49.6374	3.44139	57.0795	-5.94103	29.9036	7.45414
28.7812	98.2437	2001	1	958	2928	10.7516	11.7481	0	661.143	20.9469	0.397971	238.516	69.8009	18.4312	49.6374	3.44139	57.0795	-5.94103	29.9036	7.45414
28.7812	98.2479	2001	1	959	2123	10.7402	11.7386	0	659.501	20.8731	0.391432	238.037	69.656	18.394	49.5586	3.43126	56.6186	-5.96667	29.8647	7.45539
28.7812	98.2521	2001	1	960	1645	10.7402	11.7386	0	659.501	20.8731	0.391432	238.037	69.656	18.394	49.5586	3.43126	56.6186	-5.96667	29.8647	7.45539
28.7812	98.2562	2001	1	961	2469	10.7402	11.7386	0	659.501	20.8731	0.391432	238.037	69.656	18.394	49.5586	3.43126	56.6186	-5.96667	29.8647	7.45539
28.7812	98.2604	2001	1	962	1960	10.7287	11.7292	0	657.798	20.7961	0.384905	237.545	69.5074	18.3558	49.4775	3.42081	56.1461	-5.99322	29.8248	7.45641
28.7812	98.2646	2001	1	963	1599	10.7287	11.7292	0	657.798	20.7961	0.384905	237.545	69.5074	18.3558	49.4775	3.42081	56.1461	-5.99322	29.8248	7.45641
28.7812	98.2687	2001	1	964	1599	10.7287	11.7292	0	657.798	20.7961	0.384905	237.545	69.5074	18.3558	49.4775	3.42081	56.1461	-5.99322	29.8248	7.45641
28.7812	98.2729	2001	1	965	880	10.7173	11.7196	0	656.032	20.716	0.37839	237.039	69.3549	18.3168	49.3942	3.41004	55.6618	-6.02067	29.7839	7.45719
28.7812	98.2771	2001	1	966	982	10.7173	11.7196	0	656.032	20.716	0.37839	237.039	69.3549	18.3168	49.3942	3.41004	55.6618	-6.02067	29.7839	7.45719
28.7812	98.2812	2001	1	967	1410	10.7173	11.7196	0	656.032	20.716	0.37839	237.039	69.3549	18.3168	49.3942	3.41004	55.6618	-6.02067	29.7839	7.45719
28.7812	98.2854	2001	1	968	2700	10.7059	11.7101	0	654.203	20.6327	0.37189	236.52	69.1985	18.2768	49.3086	3.39894	55.1657	-6.04906	29.742	7.45774
28.7812	98.2896	2001	1	969	3361	10.7059	11.7101	0	654.203	20.6327	0.37189	236.52	69.1985	18.2768	49.3086	3.39894	55.1657	-6.04906	29.742	7.45774
28.7771	98.2354	2001	1	970	3242	10.7516	11.7481	0	661.143	20.9469	0.397971	238.516	69.8009	18.4312	49.6374	3.44139	57.0795	-5.94103	29.9036	7.45414
28.7771	98.2396	2001	1	971	2515	10.7516	11.7481	0	661.143	20.9469	0.397971	238.516	69.8009	18.4312	49.6374	3.44139	57.0795	-5.94103	29.9036	7.45414
28.7771	98.2437	2001	1	972	2104	10.7516	11.7481	0	661.143	20.9469	0.397971	238.516	69.8009	18.4312	49.6374	3.44139	57.0795	-5.94103	29.9036	7.45414
28.7771	98.2479	2001	1	973	1980	10.7402	11.7386	0	659.501	20.8731	0.391432	238.037	69.656	18.394	49.5586	3.43126	56.6186	-5.96667	29.8647	7.45539
28.7771	98.2521	2001	1	974	2702	10.7402	11.7386	0	659.501	20.8731	0.391432	238.037	69.656	18.394	49.5586	3.43126	56.6186	-5.96667	29.8647	7.45539
28.7771	98.2562	2001	1	975	2580	10.7402	11.7386	0	659.501	20.8731	0.391432	238.037	69.656	18.394	49.5586	3.43126	56.6186	-5.96667	29.8647	7.45539
28.7771	98.2604	2001	1	976	1492	10.7287	11.7292	0	657.798	20.7961	0.384905	237.545	69.5074	18.3558	49.4775	3.42081	56.1461	-5.99322	29.8248	7.45641
28.7771	98.2646	2001	1	977	1492	10.7287	11.7292	0	657.798	20.7961	0.384905	237.545	69.5074	18.3558	49.4775	3.42081	56.1461	-5.99322	29.8248	7.45641
28.7771	98.2687	2001	1	978	1393	10.7287	11.7292	0	657.798	20.7961	0.384905	237.545	69.5074	18.3558	49.4775	3.42081	56.1461	-5.99322	29.8248	7.45641
28.7771	98.2729	2001	1	979	1154	10.7173	11.7196	0	656.032	20.716	0.37839	237.039	69.3549	18.3168	49.3942	3.41004	55.6618	-6.02067	29.7839	7.45719
28.7771	98.2771	2001	1	980	1243	10.7173	11.7196	0	656.032	20.716	0.37839	237.039	69.3549	18.3168	49.3942	3.41004	55.6618	-6.02067	29.7839	7.45719
28.7771	98.2812	2001	1	981	1414	10.7173	11.7196	0	656.032	20.716	0.37839	237.039	69.3549	18.3168	49.3942	3.41004	55.6618	-6.02067	29.7839	7.45719
28.7771	98.2854	2001	1	982	1779	10.7059	11.7101	0	654.203	20.6327	0.37189	236.52	69.1985	18.2768	49.3086	3.39894	55.1657	-6.04906	29.742	7.45774
28.7771	98.2896	2001	1	983	2166	10.7059	11.7101	0	654.203	20.6327	0.37189	236.52	69.1985	18.2768	49.3086	3.39894	55.1657	-6.04906	29.742	7.45774
28.7771	98.2937	2001	1	984	2670	10.7059	11.7101	0	654.203	20.6327	0.37189	236.52	69.1985	18.2768	49.3086	3.39894	55.1657	-6.04906	29.742	7.45774
28.7729	98.2479	2001	1	985	4222	10.7341	11.7208	0	661.042	20.9514	0.38964	238.325	69.7443	18.4152	49.6048	3.4362	56.5492	-5.94677	29.8529	7.45685
28.7729	98.2521	2001	1	986	2843	10.7341	11.7208	0	661.042	20.9514	0.38964	238.325	69.7443	18.4152	49.6048	3.4362	56.5492	-5.94677	29.8529	7.45685
28.7729	98.2562	2001	1	987	2843	10.7341	11.7208	0	661.042	20.9514	0.38964	238.325	69.7443	18.4152	49.6048	3.4362	56.5492	-5.94677	29.8529	7.45685
28.7729	98.2604	2001	1	988	1396	10.7225	11.7112	0	659.313	20.8734	0.383013	237.825	69.5933	18.3764	49.5225	3.4256	56.0689	-5.97383	29.8124	7.45787
28.7729	98.2646	2001	1	989	1181	10.7225	11.7112	0	659.313	20.8734	0.383013	237.825	69.5933	18.3764	49.5225	3.4256	56.0689	-5.97383	29.8124	7.45787
28.7729	98.2687	2001	1	990	872	10.7225	11.7112	0	659.313	20.8734	0.383013	237.825	69.5933	18.3764	49.5225	3.4256	56.0689	-5.97383	29.8124	7.45787
28.7729	98.2729	2001	1	991	927	10.7109	11.7016	0	657.52	20.792	0.376397	237.311	69.4382	18.3367	49.4378	3.41466	55.5764	-6.00186	29.7708	7.45866
28.7729	98.2771	2001	1	992	1509	10.7109	11.7016	0	657.52	20.792	0.376397	237.311	69.4382	18.3367	49.4378	3.41466	55.5764	-6.00186	29.7708	7.45866
28.7729	98.2812	2001	1	993	2095	10.7109	11.7016	0	657.52	20.792	0.376397	237.311	69.4382	18.3367	49.4378	3.41466	55.5764	-6.00186	29.7708	7.45866
28.7729	98.2854	2001	1	994	1664	10.6993	11.6919	0	655.659	20.7073	0.369795	236.783	69.2791	18.296	49.3507	3.40337	55.0714	-6.03085	29.7282	7.4592
28.7729	98.2896	2001	1	995	2193	10.6993	11.6919	0	655.659	20.7073	0.369795	236.783	69.2791	18.296	49.3507	3.40337	55.0714	-6.03085	29.7282	7.4592
28.7729	98.2937	2001	1	996	2193	10.6993	11.6919	0	655.659	20.7073	0.369795	236.783	69.2791	18.296	49.3507	3.40337	55.0714	-6.03085	29.7282	7.4592
28.7729	98.2979	2001	1	997	2678	10.6878	11.6822	0	653.731	20.619	0.363209	236.241	69.1158	18.2543	49.2611	3.39174	54.5539	-6.06084	29.6845	7.45949
28.7729	98.3021	2001	1	998	5060	10.6878	11.6822	0	653.731	20.619	0.363209	236.241	69.1158	18.2543	49.2611	3.39174	54.5539	-6.06084	29.6845	7.45949
28.7687	98.2521	2001	1	999	4350	10.7341	11.7208	0	661.042	20.9514	0.38964	238.325	69.7443	18.4152	49.6048	3.4362	56.5492	-5.94677	29.8529	7.45685
28.7687	98.2562	2001	1	1000	1914	10.7341	11.7208	0	661.042	20.9514	0.38964	238.325	69.7443	18.4152	49.6048	3.4362	56.5492	-5.94677	29.8529	7.45685
28.7687	98.2604	2001	1	1001	1440	10.7225	11.7112	0	659.313	20.8734	0.383013	237.825	69.5933	18.3764	49.5225	3.4256	56.0689	-5.97383	29.8124	7.45787
28.7687	98.2646	2001	1	1002	1176	10.7225	11.7112	0	659.313	20.8734	0.383013	237.825	69.5933	18.3764	49.5225	3.4256	56.0689	-5.97383	29.8124	7.45787
28.7687	98.2687	2001	1	1003	699	10.7225	11.7112	0	659.313	20.8734	0.383013	237.825	69.5933	18.3764	49.5225	3.4256	56.0689	-5.97383	29.8124	7.45787
28.7687	98.2729	2001	1	1004	812	10.7109	11.7016	0	657.52	20.792	0.376397	237.311	69.4382	18.3367	49.4378	3.41466	55.5764	-6.00186	29.7708	7.45866
28.7687	98.2771	2001	1	1005	1387	10.7109	11.7016	0	657.52	20.792	0.376397	237.311	69.4382	18.3367	49.4378	3.41466	55.5764	-6.00186	29.7708	7.45866
28.7687	98.2812	2001	1	1006	1627	10.7109	11.7016	0	657.52	20.792	0.376397	237.311	69.4382	18.3367	49.4378	3.41466	55.5764	-6.00186	29.7708	7.45866
28.7687	98.2854	2001	1	1007	1627	10.6993	11.6919	0	655.659	20.7073	0.369795	236.783	69.2791	18.296	49.3507	3.40337	55.0714	-6.03085	29.7282	7.4592
28.7687	98.2896	2001	1	1008	1432	10.6993	11.6919	0	655.659	20.7073	0.369795	236.783	69.2791	18.296	49.3507	3.40337	55.0714	-6.03085	29.7282	7.4592
28.7687	98.2937	2001	1	1009	1766	10.6993	11.6919	0	655.659	20.7073	0.369795	236.783	69.2791	18.296	49.3507	3.40337	55.0714	-6.03085	29.7282	7.4592
28.7687	98.2979	2001	1	1010	2497	10.6878	11.6822	0	653.731	20.619	0.363209	236.241	69.1158	18.2543	49.2611	3.39174	54.5539	-6.06084	29.6845	7.45949
28.7687	98.3021	2001	1	1011	2876	10.6878	11.6822	0	653.731	20.619	0.363209	236.241	69.1158	18.2543	49.2611	3.39174	54.5539	-6.06084	29.6845	7.45949
28.7687	98.3146	2001	1	1012	4495	10.6762	11.6725	0	651.732	20.5273	0.356639	235.684	68.9483	18.2116	49.1689	3.37976	54.0237	-6.09183	29.6397	7.45952
28.7646	98.2521	2001	1	1013	2997	10.7341	11.7208	0	661.042	20.9514	0.38964	238.325	69.7443	18.4152	49.6048	3.4362	56.5492	-5.94677	29.8529	7.45685
28.7646	98.2562	2001	1	1014	1965	10.7341	11.7208	0	661.042	20.9514	0.38964	238.325	69.7443	18.4152	49.6048	3.4362	56.5492	-5.94677	29.8529	7.45685
28.7646	98.2604	2001	1	1015	4719	10.7225	11.7112	0	659.313	20.8734	0.383013	237.825	69.5933	18.3764	49.5225	3.4256	56.0689	-5.97383	29.8124	7.45787
28.7646	98.2646	2001	1	1016	3695	10.7225	11.7112	0	659.313	20.8734	0.383013	237.825	69.5933	18.3764	49.5225	3.4256	56.0689	-5.97383	29.8124	7.45787
28.7646	98.2687	2001	1	1017	32765	10.7225	11.7112	0	659.313	20.8734	0.383013	237.825	69.5933	18.3764	49.5225	3.4256	56.0689	-5.97383	29.8124	7.45787
28.7646	98.2729	2001	1	1018	737	10.7109	11.7016	0	657.52	20.792	0.376397	237.311	69.4382	18.3367	49.4378	3.41466	55.5764	-6.00186	29.7708	7.45866
28.7646	98.2771	2001	1	1019	833	10.7109	11.7016	0	657.52	20.792	0.376397	237.311	69.4382	18.3367	49.4378	3.41466	55.5764	-6.00186	29.7708	7.45866
28.7646	98.2812	2001	1	1020	833	10.7109	11.7016	0	657.52	20.792	0.376397	237.311	69.4382	18.3367	49.4378	3.41466	55.5764	-6.00186	29.7708	7.45866
28.7646	98.2854	2001	1	1021	899	10.6993	11.6919	0	655.659	20.7073	0.369795	236.783	69.2791	18.296	49.3507	3.40337	55.0714	-6.03085	29.7282	7.4592
28.7646	98.2896	2001	1	1022	1362	10.6993	11.6919	0	655.659	20.7073	0.369795	236.783	69.2791	18.296	49.3507	3.40337	55.0714	-6.03085	29.7282	7.4592
28.7646	98.2937	2001	1	1023	1888	10.6993	11.6919	0	655.659	20.7073	0.369795	236.783	69.2791	18.296	49.3507	3.40337	55.0714	-6.03085	29.7282	7.4592
28.7646	98.2979	2001	1	1024	1917	10.6878	11.6822	0	653.731	20.619	0.363209	236.241	69.1158	18.2543	49.2611	3.39174	54.5539	-6.06084	29.6845	7.45949
28.7646	98.3021	2001	1	1025	2006	10.6878	11.6822	0	653.731	20.619	0.363209	236.241	69.1158	18.2543	49.2611	3.39174	54.5539	-6.06084	29.6845	7.45949
28.7646	98.3062	2001	1	1026	2594	10.6878	11.6822	0	653.731	20.619	0.363209	236.241	69.1158	18.2543	49.2611	3.39174	54.5539	-6.06084	29.6845	7.45949
28.7646	98.3104	2001	1	1027	2926	10.6762	11.6725	0	651.732	20.5273	0.356639	235.684	68.9483	18.2116	49.1689	3.37976	54.0237	-6.09183	29.6397	7.45952
28.7646	98.3146	2001	1	1028	2926	10.6762	11.6725	0	651.732	20.5273	0.356639	235.684	68.9483	18.2116	49.1689	3.37976	54.0237	-6.09183	29.6397	7.45952
28.7604	98.2521	2001	1	1029	4888	10.7281	11.7033	0	662.623	21.0319	0.387869	238.622	69.8349	18.4369	49.6526	3.44142	56.495	-5.92629	29.8424	7.45855
28.7604	98.2562	2001	1	1030	4096	10.7281	11.7033	0	662.623	21.0319	0.387869	238.622	69.8349	18.4369	49.6526	3.44142	56.495	-5.92629	29.8424	7.45855
28.7604	98.2729	2001	1	1031	3588	10.7046	11.684	0	659.051	20.8702	0.374427	237.592	69.5242	18.3572	49.4831	3.41956	55.5068	-5.98243	29.7592	7.46038
28.7604	98.2771	2001	1	1032	1086	10.7046	11.684	0	659.051	20.8702	0.374427	237.592	69.5242	18.3572	49.4831	3.41956	55.5068	-5.98243	29.7592	7.46038
28.7604	98.2812	2001	1	1033	32765	10.7046	11.684	0	659.051	20.8702	0.374427	237.592	69.5242	18.3572	49.4831	3.41956	55.5068	-5.98243	29.7592	7.46038
28.7604	98.2854	2001	1	1034	1350	10.6929	11.6742	0	657.161	20.7841	0.367723	237.056	69.3624	18.3159	49.3945	3.4081	54.9934	-6.01201	29.716	7.46092
28.7604	98.2896	2001	1	1035	1119	10.6929	11.6742	0	657.161	20.7841	0.367723	237.056	69.3624	18.3159	49.3945	3.4081	54.9934	-6.01201	29.716	7.46092
28.7604	98.2937	2001	1	1036	1102	10.6929	11.6742	0	657.161	20.7841	0.367723	237.056	69.3624	18.3159	49.3945	3.4081	54.9934	-6.01201	29.716	7.46092
28.7604	98.2979	2001	1	1037	1312	10.6811	11.6644	0	655.199	20.6943	0.361034	236.504	69.1962	18.2735	49.3033	3.39627	54.467	-6.04263	29.6716	7.4612
28.7604	98.3021	2001	1	1038	1537	10.6811	11.6644	0	655.199	20.6943	0.361034	236.504	69.1962	18.2735	49.3033	3.39627	54.467	-6.04263	29.6716	7.4612
28.7604	98.3062	2001	1	1039	1537	10.6811	11.6644	0	655.199	20.6943	0.361034	236.504	69.1962	18.2735	49.3033	3.39627	54.467	-6.04263	29.6716	7.4612
28.7604	98.3104	2001	1	1040	1971	10.6694	11.6546	0	653.164	20.6008	0.354361	235.936	69.0256	18.23	49.2095	3.38407	53.9272	-6.0743	29.626	7.46121
28.7604	98.3146	2001	1	1041	2372	10.6694	11.6546	0	653.164	20.6008	0.354361	235.936	69.0256	18.23	49.2095	3.38407	53.9272	-6.0743	29.626	7.46121
28.7604	98.3187	2001	1	1042	2966	10.6694	11.6546	0	653.164	20.6008	0.354361	235.936	69.0256	18.23	49.2095	3.38407	53.9272	-6.0743	29.626	7.46121
28.7604	98.3229	2001	1	1043	2961	10.6576	11.6448	0	651.054	20.5035	0.347705	235.353	68.8503	18.1854	49.1129	3.3715	53.3738	-6.10705	29.5794	7.46094
28.7604	98.3271	2001	1	1044	2996	10.6576	11.6448	0	651.054	20.5035	0.347705	235.353	68.8503	18.1854	49.1129	3.3715	53.3738	-6.10705	29.5794	7.46094
28.7562	98.2479	2001	1	1045	4550	10.7281	11.7033	0	662.623	21.0319	0.387869	238.622	69.8349	18.4369	49.6526	3.44142	56.495	-5.92629	29.8424	7.45855
28.7562	98.2521	2001	1	1046	3335	10.7281	11.7033	0	662.623	21.0319	0.387869	238.622	69.8349	18.4369	49.6526	3.44142	56.495	-5.92629	29.8424	7.45855
28.7562	98.2729	2001	1	1047	3997	10.7046	11.684	0	659.051	20.8702	0.374427	237.592	69.5242	18.3572	49.4831	3.41956	55.5068	-5.98243	29.7592	7.46038
28.7562	98.2771	2001	1	1048	3778	10.7046	11.684	0	659.051	20.8702	0.374427	237.592	69.5242	18.3572	49.4831	3.41956	55.5068	-5.98243	29.7592	7.46038
28.7562	98.2812	2001	1	1049	1100	10.7046	11.684	0	659.051	20.8702	0.374427	237.592	69.5242	18.3572	49.4831	3.41956	55.5068	-5.98243	29.7592	7.46038
28.7562	98.2854	2001	1	1050	1787	10.6929	11.6742	0	657.161	20.7841	0.367723	237.056	69.3624	18.3159	49.3945	3.4081	54.9934	-6.01201	29.716	7.46092
28.7562	98.2896	2001	1	1051	1810	10.6929	11.6742	0	657.161	20.7841	0.367723	237.056	69.3624	18.3159	49.3945	3.4081	54.9934	-6.01201	29.716	7.46092
28.7562	98.2937	2001	1	1052	1145	10.6929	11.6742	0	657.161	20.7841	0.367723	237.056	69.3624	18.3159	49.3945	3.4081	54.9934	-6.01201	29.716	7.46092
28.7562	98.2979	2001	1	1053	738	10.6811	11.6644	0	655.199	20.6943	0.361034	236.504	69.1962	18.2735	49.3033	3.39627	54.467	-6.04263	29.6716	7.4612
28.7562	98.3021	2001	1	1054	738	10.6811	11.6644	0	655.199	20.6943	0.361034	236.504	69.1962	18.2735	49.3033	3.39627	54.467	-6.04263	29.6716	7.4612
28.7562	98.3062	2001	1	1055	1111	10.6811	11.6644	0	655.199	20.6943	0.361034	236.504	69.1962	18.2735	49.3033	3.39627	54.467	-6.04263	29.6716	7.4612
28.7562	98.3104	2001	1	1056	1581	10.6694	11.6546	0	653.164	20.6008	0.354361	235.936	69.0256	18.23	49.2095	3.38407	53.9272	-6.0743	29.626	7.46121
28.7562	98.3146	2001	1	1057	2511	10.6694	11.6546	0	653.164	20.6008	0.354361	235.936	69.0256	18.23	49.2095	3.38407	53.9272	-6.0743	29.626	7.46121
28.7562	98.3187	2001	1	1058	2354	10.6694	11.6546	0	653.164	20.6008	0.354361	235.936	69.0256	18.23	49.2095	3.38407	53.9272	-6.0743	29.626	7.46121
28.7562	98.3229	2001	1	1059	4218	10.6576	11.6448	0	651.054	20.5035	0.347705	235.353	68.8503	18.1854	49.1129	3.3715	53.3738	-6.10705	29.5794	7.46094
28.7562	98.3271	2001	1	1060	4271	10.6576	11.6448	0	651.054	20.5035	0.347705	235.353	68.8503	18.1854	49.1129	3.3715	53.3738	-6.10705	29.5794	7.46094
28.7521	98.2729	2001	1	1061	3855	10.7046	11.684	0	659.051	20.8702	0.374427	237.592	69.5242	18.3572	49.4831	3.41956	55.5068	-5.98243	29.7592	7.46038
28.7521	98.2771	2001	1	1062	2878	10.7046	11.684	0	659.051	20.8702	0.374427	237.592	69.5242	18.3572	49.4831	3.41956	55.5068	-5.98243	29.7592	7.46038
28.7521	98.2812	2001	1	1063	3792	10.7046	11.684	0	659.051	20.8702	0.374427	237.592	69.5242	18.3572	49.4831	3.41956	55.5068	-5.98243	29.7592	7.46038
28.7521	98.2854	2001	1	1064	3867	10.6929	11.6742	0	657.161	20.7841	0.367723	237.056	69.3624	18.3159	49.3945	3.4081	54.9934	-6.01201	29.716	7.46092
28.7521	98.2896	2001	1	1065	3306	10.6929	11.6742	0	657.161	20.7841	0.367723	237.056	69.3624	18.3159	49.3945	3.4081	54.9934	-6.01201	29.716	7.46092
28.7521	98.2937	2001	1	1066	1315	10.6929	11.6742	0	657.161	20.7841	0.367723	237.056	69.3624	18.3159	49.3945	3.4081	54.9934	-6.01201	29.716	7.46092
28.7521	98.2979	2001	1	1067	1315	10.6811	11.6644	0	655.199	20.6943	0.361034	236.504	69.1962	18.2735	49.3033	3.39627	54.467	-6.04263	29.6716	7.4612
28.7521	98.3021	2001	1	1068	924	10.6811	11.6644	0	655.199	20.6943	0.361034	236.504	69.1962	18.2735	49.3033	3.39627	54.467	-6.04263	29.6716	7.4612
28.7521	98.3062	2001	1	1069	1036	10.6811	11.6644	0	655.199	20.6943	0.361034	236.504	69.1962	18.2735	49.3033	3.39627	54.467	-6.04263	29.6716	7.4612
28.7521	98.3104	2001	1	1070	1299	10.6694	11.6546	0	653.164	20.6008	0.354361	235.936	69.0256	18.23	49.2095	3.38407	53.9272	-6.0743	29.626	7.46121
28.7521	98.3146	2001	1	1071	1718	10.6694	11.6546	0	653.164	20.6008	0.354361	235.936	69.0256	18.23	49.2095	3.38407	53.9272	-6.0743	29.626	7.46121
28.7521	98.3187	2001	1	1072	2894	10.6694	11.6546	0	653.164	20.6008	0.354361	235.936	69.0256	18.23	49.2095	3.38407	53.9272	-6.0743	29.626	7.46121
28.7521	98.3229	2001	1	1073	3544	10.6576	11.6448	0	651.054	20.5035	0.347705	235.353	68.8503	18.1854	49.1129	3.3715	53.3738	-6.10705	29.5794	7.46094
28.7521	98.3271	2001	1	1074	4349	10.6576	11.6448	0	651.054	20.5035	0.347705	235.353	68.8503	18.1854	49.1129	3.3715	53.3738	-6.10705	29.5794	7.46094
28.7479	98.2854	2001	1	1075	4227	10.6866	11.657	0	658.711	20.8633	0.365679	237.338	69.4487	18.3364	49.4403	3.41313	54.9323	-5.99249	29.7053	7.46291
28.7479	98.2896	2001	1	1076	4227	10.6866	11.657	0	658.711	20.8633	0.365679	237.338	69.4487	18.3364	49.4403	3.41313	54.9323	-5.99249	29.7053	7.46291
28.7479	98.2937	2001	1	1077	4154	10.6866	11.657	0	658.711	20.8633	0.365679	237.338	69.4487	18.3364	49.4403	3.41313	54.9323	-5.99249	29.7053	7.46291
28.7479	98.2979	2001	1	1078	3678	10.6747	11.6471	0	656.718	20.7721	0.358888	236.777	69.2797	18.2933	49.3476	3.40112	54.3973	-6.02372	29.6603	7.46319
28.7479	98.3021	2001	1	1079	1451	10.6747	11.6471	0	656.718	20.7721	0.358888	236.777	69.2797	18.2933	49.3476	3.40112	54.3973	-6.02372	29.6603	7.46319
28.7479	98.3062	2001	1	1080	1786	10.6747	11.6471	0	656.718	20.7721	0.358888	236.777	69.2797	18.2933	49.3476	3.40112	54.3973	-6.02372	29.6603	7.46319
28.7479	98.3104	2001	1	1081	1343	10.6628	11.6372	0	654.647	20.677	0.352111	236.2	69.106	18.249	49.2521	3.38871	53.8484	-6.05605	29.6141	7.46319
28.7479	98.3146	2001	1	1082	1416	10.6628	11.6372	0	654.647	20.677	0.352111	236.2	69.106	18.249	49.2521	3.38871	53.8484	-6.05605	29.6141	7.46319
28.7479	98.3187	2001	1	1083	2644	10.6628	11.6372	0	654.647	20.677	0.352111	236.2	69.106	18.249	49.2521	3.38871	53.8484	-6.05605	29.6141	7.46319
28.7437	98.2854	2001	1	1084	5178	10.6866	11.657	0	658.711	20.8633	0.365679	237.338	69.4487	18.3364	49.4403	3.41313	54.9323	-5.99249	29.7053	7.46291
28.7437	98.2896	2001	1	1085	4847	10.6866	11.657	0	658.711	20.8633	0.365679	237.338	69.4487	18.3364	49.4403	3.41313	54.9323	-5.99249	29.7053	7.46291
28.7437	98.2937	2001	1	1086	4264	10.6866	11.657	0	658.711	20.8633	0.365679	237.338	69.4487	18.3364	49.4403	3.41313	54.9323	-5.99249	29.7053	7.46291
28.7437	98.2979	2001	1	1087	1438	10.6747	11.6471	0	656.718	20.7721	0.358888	236.777	69.2797	18.2933	49.3476	3.40112	54.3973	-6.02372	29.6603	7.46319
28.7437	98.3021	2001	1	1088	1276	10.6747	11.6471	0	656.718	20.7721	0.358888	236.777	69.2797	18.2933	49.3476	3.40112	54.3973	-6.02372	29.6603	7.46319
28.7437	98.3062	2001	1	1089	1374	10.6747	11.6471	0	656.718	20.7721	0.358888	236.777	69.2797	18.2933	49.3476	3.40112	54.3973	-6.02372	29.6603	7.46319
28.7437	98.3104	2001	1	1090	1149	10.6628	11.6372	0	654.647	20.677	0.352111	236.2	69.106	18.249	49.2521	3.38871	53.8484	-6.05605	29.6141	7.46319
28.7437	98.3146	2001	1	1091	1493	10.6628	11.6372	0	654.647	20.677	0.352111	236.2	69.106	18.249	49.2521	3.38871	53.8484	-6.05605	29.6141	7.46319
28.7437	98.3187	2001	1	1092	1493	10.6628	11.6372	0	654.647	20.677	0.352111	236.2	69.106	18.249	49.2521	3.38871	53.8484	-6.05605	29.6141	7.46319
28.7396	98.2854	2001	1	1093	5363	10.6866	11.657	0	658.711	20.8633	0.365679	237.338	69.4487	18.3364	49.4403	3.41313	54.9323	-5.99249	29.7053	7.46291
28.7396	98.2896	2001	1	1094	3588	10.6866	11.657	0	658.711	20.8633	0.365679	237.338	69.4487	18.3364	49.4403	3.41313	54.9323	-5.99249	29.7053	7.46291
28.7396	98.2937	2001	1	1095	3413	10.6866	11.657	0	658.711	20.8633	0.365679	237.338	69.4487	18.3364	49.4403	3.41313	54.9323	-5.99249	29.7053	7.46291
28.7396	98.2979	2001	1	1096	1508	10.6747	11.6471	0	656.718	20.7721	0.358888	236.777	69.2797	18.2933	49.3476	3.40112	54.3973	-6.02372	29.6603	7.46319
28.7396	98.3021	2001	1	1097	1495	10.6747	11.6471	0	656.718	20.7721	0.358888	236.777	69.2797	18.2933	49.3476	3.40112	54.3973	-6.02372	29.6603	7.46319
28.7396	98.3062	2001	1	1098	1361	10.6747	11.6471	0	656.718	20.7721	0.358888	236.777	69.2797	18.2933	49.3476	3.40112	54.3973	-6.02372	29.6603	7.46319
28.7396	98.3104	2001	1	1099	1361	10.6628	11.6372	0	654.647	20.677	0.352111	236.2	69.106	18.249	49.2521	3.38871	53.8484	-6.05605	29.6141	7.46319
28.7396	98.3146	2001	1	1100	1289	10.6628	11.6372	0	654.647	20.677	0.352111	236.2	69.106	18.249	49.2521	3.38871	53.8484	-6.05605	29.6141	7.46319
28.7396	98.3187	2001	1	1101	1558	10.6628	11.6372	0	654.647	20.677	0.352111	236.2	69.106	18.249	49.2521	3.38871	53.8484	-6.05605	29.6141	7.46319
28.7354	98.2979	2001	1	1102	4856	10.6684	11.6303	0	658.291	20.8526	0.356774	237.062	69.3665	18.3139	49.394	3.4063	54.3456	-6.00404	29.6507	7.46546
28.7354	98.3021	2001	1	1103	4463	10.6684	11.6303	0	658.291	20.8526	0.356774	237.062	69.3665	18.3139	49.394	3.4063	54.3456	-6.00404	29.6507	7.46546
28.7354	98.3062	2001	1	1104	4463	10.6684	11.6303	0	658.291	20.8526	0.356774	237.062	69.3665	18.3139	49.394	3.4063	54.3456	-6.00404	29.6507	7.46546
28.7354	98.3104	2001	1	1105	3997	10.6563	11.6203	0	656.187	20.756	0.349896	236.475	69.1899	18.2689	49.2969	3.3937	53.788	-6.03701	29.6038	7.46545
28.7354	98.3146	2001	1	1106	1134	10.6563	11.6203	0	656.187	20.756	0.349896	236.475	69.1899	18.2689	49.2969	3.3937	53.788	-6.03701	29.6038	7.46545
28.7354	98.3187	2001	1	1107	1540	10.6563	11.6203	0	656.187	20.756	0.349896	236.475	69.1899	18.2689	49.2969	3.3937	53.788	-6.03701	29.6038	7.46545
28.7354	98.3229	2001	1	1108	1571	10.6442	11.6104	0	654	20.6551	0.343033	235.871	69.0082	18.2228	49.1969	3.38069	53.2157	-6.07116	29.5557	7.46516
28.7354	98.3271	2001	1	1109	1545	10.6442	11.6104	0	654	20.6551	0.343033	235.871	69.0082	18.2228	49.1969	3.38069	53.2157	-6.07116	29.5557	7.46516
28.7354	98.3312	2001	1	1110	1666	10.6442	11.6104	0	654	20.6551	0.343033	235.871	69.0082	18.2228	49.1969	3.38069	53.2157	-6.07116	29.5557	7.46516
28.7354	98.3354	2001	1	1111	2190	10.6321	11.6004	0	651.729	20.5499	0.336189	235.249	68.8214	18.1753	49.0938	3.36724	52.6283	-6.10651	29.5062	7.46456
28.7354	98.3396	2001	1	1112	2190	10.6321	11.6004	0	651.729	20.5499	0.336189	235.249	68.8214	18.1753	49.0938	3.36724	52.6283	-6.10651	29.5062	7.46456
28.7354	98.3437	2001	1	1113	3094	10.6321	11.6004	0	651.729	20.5499	0.336189	235.249	68.8214	18.1753	49.0938	3.36724	52.6283	-6.10651	29.5062	7.46456
28.7312	98.3021	2001	1	1114	5118	10.6684	11.6303	0	658.291	20.8526	0.356774	237.062	69.3665	18.3139	49.394	3.4063	54.3456	-6.00404	29.6507	7.46546
28.7312	98.3062	2001	1	1115	4488	10.6684	11.6303	0	658.291	20.8526	0.356774	237.062	69.3665	18.3139	49.394	3.4063	54.3456	-6.00404	29.6507	7.46546
28.7312	98.3104	2001	1	1116	4159	10.6563	11.6203	0	656.187	20.756	0.349896	236.475	69.1899	18.2689	49.2969	3.3937	53.788	-6.03701	29.6038	7.46545
28.7312	98.3146	2001	1	1117	4048	10.6563	11.6203	0	656.187	20.756	0.349896	236.475	69.1899	18.2689	49.2969	3.3937	53.788	-6.03701	29.6038	7.46545
28.7312	98.3187	2001	1	1118	3582	10.6563	11.6203	0	656.187	20.756	0.349896	236.475	69.1899	18.2689	49.2969	3.3937	53.788	-6.03701	29.6038	7.46545
28.7312	98.3229	2001	1	1119	3283	10.6442	11.6104	0	654	20.6551	0.343033	235.871	69.0082	18.2228	49.1969	3.38069	53.2157	-6.07116	29.5557	7.46516
28.7312	98.3271	2001	1	1120	1297	10.6442	11.6104	0	654	20.6551	0.343033	235.871	69.0082	18.2228	49.1969	3.38069	53.2157	-6.07116	29.5557	7.46516
28.7312	98.3312	2001	1	1121	1290	10.6442	11.6104	0	654	20.6551	0.343033	235.871	69.0082	18.2228	49.1969	3.38069	53.2157	-6.07116	29.5557	7.46516
28.7312	98.3354	2001	1	1122	1290	10.6321	11.6004	0	651.729	20.5499	0.336189	235.249	68.8214	18.1753	49.0938	3.36724	52.6283	-6.10651	29.5062	7.46456
28.7312	98.3396	2001	1	1123	1870	10.6321	11.6004	0	651.729	20.5499	0.336189	235.249	68.8214	18.1753	49.0938	3.36724	52.6283	-6.10651	29.5062	7.46456
28.7312	98.3437	2001	1	1124	3089	10.6321	11.6004	0	651.729	20.5499	0.336189	235.249	68.8214	18.1753	49.0938	3.36724	52.6283	-6.10651	29.5062	7.46456
28.7271	98.3104	2001	1	1125	4678	10.6563	11.6203	0	656.187	20.756	0.349896	236.475	69.1899	18.2689	49.2969	3.3937	53.788	-6.03701	29.6038	7.46545
28.7271	98.3146	2001	1	1126	4554	10.6563	11.6203	0	656.187	20.756	0.349896	236.475	69.1899	18.2689	49.2969	3.3937	53.788	-6.03701	29.6038	7.46545
28.7271	98.3187	2001	1	1127	4412	10.6563	11.6203	0	656.187	20.756	0.349896	236.475	69.1899	18.2689	49.2969	3.3937	53.788	-6.03701	29.6038	7.46545
28.7271	98.3229	2001	1	1128	4004	10.6442	11.6104	0	654	20.6551	0.343033	235.871	69.0082	18.2228	49.1969	3.38069	53.2157	-6.07116	29.5557	7.46516
28.7271	98.3271	2001	1	1129	4004	10.6442	11.6104	0	654	20.6551	0.343033	235.871	69.0082	18.2228	49.1969	3.38069	53.2157	-6.07116	29.5557	7.46516
28.7271	98.3312	2001	1	1130	1779	10.6442	11.6104	0	654	20.6551	0.343033	235.871	69.0082	18.2228	49.1969	3.38069	53.2157	-6.07116	29.5557	7.46516
28.7271	98.3354	2001	1	1131	1434	10.6321	11.6004	0	651.729	20.5499	0.336189	235.249	68.8214	18.1753	49.0938	3.36724	52.6283	-6.10651	29.5062	7.46456
28.7271	98.3396	2001	1	1132	2098	10.6321	11.6004	0	651.729	20.5499	0.336189	235.249	68.8214	18.1753	49.0938	3.36724	52.6283	-6.10651	29.5062	7.46456
28.7271	98.3437	2001	1	1133	2526	10.6321	11.6004	0	651.729	20.5499	0.336189	235.249	68.8214	18.1753	49.0938	3.36724	52.6283	-6.10651	29.5062	7.46456
28.7229	98.3229	2001	1	1134	4935	10.6377	11.5939	0	655.565	20.7355	0.340755	236.15	69.0929	18.2428	49.2425	3.38585	53.1656	-6.05192	29.5466	7.46771
28.7229	98.3271	2001	1	1135	5138	10.6377	11.5939	0	655.565	20.7355	0.340755	236.15	69.0929	18.2428	49.2425	3.38585	53.1656	-6.05192	29.5466	7.46771
28.7229	98.3312	2001	1	1136	2297	10.6377	11.5939	0	655.565	20.7355	0.340755	236.15	69.0929	18.2428	49.2425	3.38585	53.1656	-6.05192	29.5466	7.46771
28.7229	98.3354	2001	1	1137	1675	10.6255	11.5838	0	653.253	20.6285	0.333807	235.516	68.9028	18.1945	49.1376	3.37218	52.5689	-6.08799	29.4964	7.4671
28.7229	98.3396	2001	1	1138	1729	10.6255	11.5838	0	653.253	20.6285	0.333807	235.516	68.9028	18.1945	49.1376	3.37218	52.5689	-6.08799	29.4964	7.4671
28.7229	98.3437	2001	1	1139	2502	10.6255	11.5838	0	653.253	20.6285	0.333807	235.516	68.9028	18.1945	49.1376	3.37218	52.5689	-6.08799	29.4964	7.4671
28.7229	98.3479	2001	1	1140	2694	10.6132	11.5737	0	650.851	20.5168	0.326877	234.864	68.7071	18.145	49.0294	3.35805	51.9561	-6.12534	29.4448	7.46616
28.7229	98.3521	2001	1	1141	2895	10.6132	11.5737	0	650.851	20.5168	0.326877	234.864	68.7071	18.145	49.0294	3.35805	51.9561	-6.12534	29.4448	7.46616
28.7229	98.3562	2001	1	1142	2895	10.601	11.5636	0	648.356	20.4004	0.319968	234.193	68.5058	18.094	48.9179	3.34345	51.3273	-6.16399	29.3919	7.46489
28.7187	98.3271	2001	1	1143	6026	10.6377	11.5939	0	655.565	20.7355	0.340755	236.15	69.0929	18.2428	49.2425	3.38585	53.1656	-6.05192	29.5466	7.46771
28.7187	98.3312	2001	1	1144	4570	10.6377	11.5939	0	655.565	20.7355	0.340755	236.15	69.0929	18.2428	49.2425	3.38585	53.1656	-6.05192	29.5466	7.46771
28.7187	98.3354	2001	1	1145	2522	10.6255	11.5838	0	653.253	20.6285	0.333807	235.516	68.9028	18.1945	49.1376	3.37218	52.5689	-6.08799	29.4964	7.4671
28.7187	98.3396	2001	1	1146	1785	10.6255	11.5838	0	653.253	20.6285	0.333807	235.516	68.9028	18.1945	49.1376	3.37218	52.5689	-6.08799	29.4964	7.4671
28.7187	98.3437	2001	1	1147	2065	10.6255	11.5838	0	653.253	20.6285	0.333807	235.516	68.9028	18.1945	49.1376	3.37218	52.5689	-6.08799	29.4964	7.4671
28.7187	98.3479	2001	1	1148	2059	10.6132	11.5737	0	650.851	20.5168	0.326877	234.864	68.7071	18.145	49.0294	3.35805	51.9561	-6.12534	29.4448	7.46616
28.7187	98.3521	2001	1	1149	2059	10.6132	11.5737	0	650.851	20.5168	0.326877	234.864	68.7071	18.145	49.0294	3.35805	51.9561	-6.12534	29.4448	7.46616
28.7187	98.3562	2001	1	1150	2681	10.601	11.5636	0	648.356	20.4004	0.319968	234.193	68.5058	18.094	48.9179	3.34345	51.3273	-6.16399	29.3919	7.46489
28.7187	98.3604	2001	1	1151	2571	10.601	11.5636	0	648.356	20.4004	0.319968	234.193	68.5058	18.094	48.9179	3.34345	51.3273	-6.16399	29.3919	7.46489
28.7146	98.3271	2001	1	1152	5124	10.6377	11.5939	0	655.565	20.7355	0.340755	236.15	69.0929	18.2428	49.2425	3.38585	53.1656	-6.05192	29.5466	7.46771
28.7146	98.3312	2001	1	1153	4443	10.6377	11.5939	0	655.565	20.7355	0.340755	236.15	69.0929	18.2428	49.2425	3.38585	53.1656	-6.05192	29.5466	7.46771
28.7146	98.3354	2001	1	1154	4817	10.6255	11.5838	0	653.253	20.6285	0.333807	235.516	68.9028	18.1945	49.1376	3.37218	52.5689	-6.08799	29.4964	7.4671
28.7146	98.3396	2001	1	1155	4113	10.6255	11.5838	0	653.253	20.6285	0.333807	235.516	68.9028	18.1945	49.1376	3.37218	52.5689	-6.08799	29.4964	7.4671
28.7146	98.3437	2001	1	1156	4113	10.6255	11.5838	0	653.253	20.6285	0.333807	235.516	68.9028	18.1945	49.1376	3.37218	52.5689	-6.08799	29.4964	7.4671
28.7146	98.3479	2001	1	1157	1658	10.6132	11.5737	0	650.851	20.5168	0.326877	234.864	68.7071	18.145	49.0294	3.35805	51.9561	-6.12534	29.4448	7.46616
28.7146	98.3521	2001	1	1158	1462	10.6132	11.5737	0	650.851	20.5168	0.326877	234.864	68.7071	18.145	49.0294	3.35805	51.9561	-6.12534	29.4448	7.46616
28.7146	98.3562	2001	1	1159	2024	10.601	11.5636	0	648.356	20.4004	0.319968	234.193	68.5058	18.094	48.9179	3.34345	51.3273	-6.16399	29.3919	7.46489
28.7146	98.3604	2001	1	1160	2378	10.601	11.5636	0	648.356	20.4004	0.319968	234.193	68.5058	18.094	48.9179	3.34345	51.3273	-6.16399	29.3919	7.46489
28.7146	98.3646	2001	1	1161	2978	10.601	11.5636	0	648.356	20.4004	0.319968	234.193	68.5058	18.094	48.9179	3.34345	51.3273	-6.16399	29.3919	7.46489
28.7104	98.3354	2001	1	1162	5766	10.619	11.5677	0	654.849	20.7105	0.331472	235.799	68.9886	18.2148	49.1842	3.37754	52.5303	-6.06847	29.4885	7.46996
28.7104	98.3396	2001	1	1163	5766	10.619	11.5677	0	654.849	20.7105	0.331472	235.799	68.9886	18.2148	49.1842	3.37754	52.5303	-6.06847	29.4885	7.46996
28.7104	98.3437	2001	1	1164	5120	10.619	11.5677	0	654.849	20.7105	0.331472	235.799	68.9886	18.2148	49.1842	3.37754	52.5303	-6.06847	29.4885	7.46996
28.7104	98.3479	2001	1	1165	4105	10.6066	11.5576	0	652.404	20.5969	0.32444	235.136	68.7894	18.1643	49.0742	3.36317	51.9079	-6.10657	29.4362	7.46901
28.7104	98.3521	2001	1	1166	2177	10.6066	11.5576	0	652.404	20.5969	0.32444	235.136	68.7894	18.1643	49.0742	3.36317	51.9079	-6.10657	29.4362	7.46901
28.7104	98.3562	2001	1	1167	2287	10.5942	11.5475	0	649.862	20.4782	0.317427	234.452	68.5843	18.1124	48.9606	3.34832	51.2687	-6.14604	29.3825	7.46771
28.7104	98.3604	2001	1	1168	2344	10.5942	11.5475	0	649.862	20.4782	0.317427	234.452	68.5843	18.1124	48.9606	3.34832	51.2687	-6.14604	29.3825	7.46771
28.7104	98.3646	2001	1	1169	3009	10.5942	11.5475	0	649.862	20.4782	0.317427	234.452	68.5843	18.1124	48.9606	3.34832	51.2687	-6.14604	29.3825	7.46771
28.7062	98.3396	2001	1	1170	5312	10.619	11.5677	0	654.849	20.7105	0.331472	235.799	68.9886	18.2148	49.1842	3.37754	52.5303	-6.06847	29.4885	7.46996
28.7062	98.3437	2001	1	1171	5511	10.619	11.5677	0	654.849	20.7105	0.331472	235.799	68.9886	18.2148	49.1842	3.37754	52.5303	-6.06847	29.4885	7.46996
28.7062	98.3479	2001	1	1172	3164	10.6066	11.5576	0	652.404	20.5969	0.32444	235.136	68.7894	18.1643	49.0742	3.36317	51.9079	-6.10657	29.4362	7.46901
28.7062	98.3521	2001	1	1173	2307	10.6066	11.5576	0	652.404	20.5969	0.32444	235.136	68.7894	18.1643	49.0742	3.36317	51.9079	-6.10657	29.4362	7.46901
28.7062	98.3562	2001	1	1174	2171	10.5942	11.5475	0	649.862	20.4782	0.317427	234.452	68.5843	18.1124	48.9606	3.34832	51.2687	-6.14604	29.3825	7.46771
28.7062	98.3604	2001	1	1175	2195	10.5942	11.5475	0	649.862	20.4782	0.317427	234.452	68.5843	18.1124	48.9606	3.34832	51.2687	-6.14604	29.3825	7.46771
28.7062	98.3646	2001	1	1176	2195	10.5942	11.5475	0	649.862	20.4782	0.317427	234.452	68.5843	18.1124	48.9606	3.34832	51.2687	-6.14604	29.3825	7.46771
28.7021	98.3479	2001	1	1177	4914	10.6066	11.5576	0	652.404	20.5969	0.32444	235.136	68.7894	18.1643	49.0742	3.36317	51.9079	-6.10657	29.4362	7.46901
28.7021	98.3521	2001	1	1178	2377	10.6066	11.5576	0	652.404	20.5969	0.32444	235.136	68.7894	18.1643	49.0742	3.36317	51.9079	-6.10657	29.4362	7.46901
28.7021	98.3562	2001	1	1179	1929	10.5942	11.5475	0	649.862	20.4782	0.317427	234.452	68.5843	18.1124	48.9606	3.34832	51.2687	-6.14604	29.3825	7.46771
28.7021	98.3604	2001	1	1180	1929	10.5942	11.5475	0	649.862	20.4782	0.317427	234.452	68.5843	18.1124	48.9606	3.34832	51.2687	-6.14604	29.3825	7.46771
28.7021	98.3646	2001	1	1181	2003	10.5942	11.5475	0	649.862	20.4782	0.317427	234.452	68.5843	18.1124	48.9606	3.34832	51.2687	-6.14604	29.3825	7.46771
28.6979	98.3479	2001	1	1182	4353	10.6002	11.542	0	654.035	20.6808	0.322055	235.425	68.8767	18.1849	49.122	3.36876	51.882	-6.08669	29.4297	7.47219
28.6979	98.3521	2001	1	1183	2131	10.6002	11.542	0	654.035	20.6808	0.322055	235.425	68.8767	18.1849	49.122	3.36876	51.882	-6.08669	29.4297	7.47219
28.6979	98.3562	2001	1	1184	2131	10.5876	11.5318	0	651.448	20.5601	0.31494	234.728	68.668	18.1321	49.0064	3.35366	51.2329	-6.12694	29.3752	7.47087
28.6979	98.3604	2001	1	1185	1740	10.5876	11.5318	0	651.448	20.5601	0.31494	234.728	68.668	18.1321	49.0064	3.35366	51.2329	-6.12694	29.3752	7.47087
28.6979	98.3646	2001	1	1186	2333	10.5876	11.5318	0	651.448	20.5601	0.31494	234.728	68.668	18.1321	49.0064	3.35366	51.2329	-6.12694	29.3752	7.47087
28.6937	98.3479	2001	1	1187	5403	10.6002	11.542	0	654.035	20.6808	0.322055	235.425	68.8767	18.1849	49.122	3.36876	51.882	-6.08669	29.4297	7.47219
28.6937	98.3521	2001	1	1188	2818	10.6002	11.542	0	654.035	20.6808	0.322055	235.425	68.8767	18.1849	49.122	3.36876	51.882	-6.08669	29.4297	7.47219
28.6937	98.3562	2001	1	1189	2254	10.5876	11.5318	0	651.448	20.5601	0.31494	234.728	68.668	18.1321	49.0064	3.35366	51.2329	-6.12694	29.3752	7.47087
28.6937	98.3604	2001	1	1190	1815	10.5876	11.5318	0	651.448	20.5601	0.31494	234.728	68.668	18.1321	49.0064	3.35366	51.2329	-6.12694	29.3752	7.47087
28.6937	98.3646	2001	1	1191	2177	10.5876	11.5318	0	651.448	20.5601	0.31494	234.728	68.668	18.1321	49.0064	3.35366	51.2329	-6.12694	29.3752	7.47087
28.6896	98.3479	2001	1	1192	3036	10.5939	11.5269	0	655.751	20.769	0.319729	235.732	68.9695	18.2067	49.1731	3.37484	51.8793	-6.06562	29.4253	7.47572
28.6896	98.3521	2001	1	1193	2076	10.5939	11.5269	0	655.751	20.769	0.319729	235.732	68.9695	18.2067	49.1731	3.37484	51.8793	-6.06562	29.4253	7.47572
28.6896	98.3562	2001	1	1194	1699	10.5812	11.5166	0	653.122	20.6464	0.312514	235.024	68.7573	18.1531	49.0557	3.35951	51.2211	-6.10661	29.3701	7.47439
28.6896	98.3604	2001	1	1195	3120	10.5812	11.5166	0	653.122	20.6464	0.312514	235.024	68.7573	18.1531	49.0557	3.35951	51.2211	-6.10661	29.3701	7.47439
28.6896	98.3646	2001	1	1196	4182	10.5812	11.5166	0	653.122	20.6464	0.312514	235.024	68.7573	18.1531	49.0557	3.35951	51.2211	-6.10661	29.3701	7.47439
28.6896	98.3687	2001	1	1197	5407	10.5685	11.5064	0	650.382	20.518	0.305319	234.294	68.5384	18.0978	48.9343	3.34362	50.5439	-6.14913	29.3133	7.47268
28.6854	98.3479	2001	1	1198	2816	10.5939	11.5269	0	655.751	20.769	0.319729	235.732	68.9695	18.2067	49.1731	3.37484	51.8793	-6.06562	29.4253	7.47572
28.6854	98.3521	2001	1	1199	2286	10.5939	11.5269	0	655.751	20.769	0.319729	235.732	68.9695	18.2067	49.1731	3.37484	51.8793	-6.06562	29.4253	7.47572
28.6854	98.3562	2001	1	1200	2062	10.5812	11.5166	0	653.122	20.6464	0.312514	235.024	68.7573	18.1531	49.0557	3.35951	51.2211	-6.10661	29.3701	7.47439
28.6854	98.3604	2001	1	1201	2335	10.5812	11.5166	0	653.122	20.6464	0.312514	235.024	68.7573	18.1531	49.0557	3.35951	51.2211	-6.10661	29.3701	7.47439
28.6854	98.3646	2001	1	1202	2438	10.5812	11.5166	0	653.122	20.6464	0.312514	235.024	68.7573	18.1531	49.0557	3.35951	51.2211	-6.10661	29.3701	7.47439
28.6854	98.3687	2001	1	1203	2438	10.5685	11.5064	0	650.382	20.518	0.305319	234.294	68.5384	18.0978	48.9343	3.34362	50.5439	-6.14913	29.3133	7.47268
28.6854	98.3729	2001	1	1204	3231	10.5685	11.5064	0	650.382	20.518	0.305319	234.294	68.5384	18.0978	48.9343	3.34362	50.5439	-6.14913	29.3133	7.47268
28.6812	98.3479	2001	1	1205	2827	10.5939	11.5269	0	655.751	20.769	0.319729	235.732	68.9695	18.2067	49.1731	3.37484	51.8793	-6.06562	29.4253	7.47572
28.6812	98.3521	2001	1	1206	3651	10.5939	11.5269	0	655.751	20.769	0.319729	235.732	68.9695	18.2067	49.1731	3.37484	51.8793	-6.06562	29.4253	7.47572
28.6812	98.3562	2001	1	1207	2238	10.5812	11.5166	0	653.122	20.6464	0.312514	235.024	68.7573	18.1531	49.0557	3.35951	51.2211	-6.10661	29.3701	7.47439
28.6812	98.3604	2001	1	1208	1964	10.5812	11.5166	0	653.122	20.6464	0.312514	235.024	68.7573	18.1531	49.0557	3.35951	51.2211	-6.10661	29.3701	7.47439
28.6812	98.3646	2001	1	1209	1964	10.5812	11.5166	0	653.122	20.6464	0.312514	235.024	68.7573	18.1531	49.0557	3.35951	51.2211	-6.10661	29.3701	7.47439
28.6812	98.3687	2001	1	1210	2417	10.5685	11.5064	0	650.382	20.518	0.305319	234.294	68.5384	18.0978	48.9343	3.34362	50.5439	-6.14913	29.3133	7.47268
28.6812	98.3729	2001	1	1211	2911	10.5685	11.5064	0	650.382	20.518	0.305319	234.294	68.5384	18.0978	48.9343	3.34362	50.5439	-6.14913	29.3133	7.47268
28.6771	98.3479	2001	1	1212	4376	10.5879	11.5122	0	657.557	20.8618	0.317466	236.06	69.0681	18.2299	49.2279	3.38145	51.9006	-6.04327	29.4231	7.4796
28.6771	98.3521	2001	1	1213	4628	10.5879	11.5122	0	657.557	20.8618	0.317466	236.06	69.0681	18.2299	49.2279	3.38145	51.9006	-6.04327	29.4231	7.4796
28.6771	98.3562	2001	1	1214	3911	10.575	11.502	0	654.889	20.7373	0.310153	235.341	68.8527	18.1755	49.1088	3.3659	51.234	-6.08495	29.3673	7.47828
28.6771	98.3604	2001	1	1215	3911	10.575	11.502	0	654.889	20.7373	0.310153	235.341	68.8527	18.1755	49.1088	3.3659	51.234	-6.08495	29.3673	7.47828
28.6771	98.3646	2001	1	1216	3537	10.575	11.502	0	654.889	20.7373	0.310153	235.341	68.8527	18.1755	49.1088	3.3659	51.234	-6.08495	29.3673	7.47828
28.6771	98.3687	2001	1	1217	4064	10.5621	11.4917	0	652.105	20.6069	0.30286	234.599	68.6302	18.1193	48.9855	3.34978	50.5476	-6.12824	29.3098	7.47655
28.6771	98.3729	2001	1	1218	2939	10.5621	11.4917	0	652.105	20.6069	0.30286	234.599	68.6302	18.1193	48.9855	3.34978	50.5476	-6.12824	29.3098	7.47655
28.6729	98.3479	2001	1	1219	4321	10.5879	11.5122	0	657.557	20.8618	0.317466	236.06	69.0681	18.2299	49.2279	3.38145	51.9006	-6.04327	29.4231	7.4796
28.6729	98.3521	2001	1	1220	4321	10.5879	11.5122	0	657.557	20.8618	0.317466	236.06	69.0681	18.2299	49.2279	3.38145	51.9006	-6.04327	29.4231	7.4796
28.6729	98.3562	2001	1	1221	4931	10.575	11.502	0	654.889	20.7373	0.310153	235.341	68.8527	18.1755	49.1088	3.3659	51.234	-6.08495	29.3673	7.47828
28.6729	98.3604	2001	1	1222	4885	10.575	11.502	0	654.889	20.7373	0.310153	235.341	68.8527	18.1755	49.1088	3.3659	51.234	-6.08495	29.3673	7.47828
28.6729	98.3646	2001	1	1223	3878	10.575	11.502	0	654.889	20.7373	0.310153	235.341	68.8527	18.1755	49.1088	3.3659	51.234	-6.08495	29.3673	7.47828
28.6729	98.3687	2001	1	1224	3981	10.5621	11.4917	0	652.105	20.6069	0.30286	234.599	68.6302	18.1193	48.9855	3.34978	50.5476	-6.12824	29.3098	7.47655
28.6729	98.3729	2001	1	1225	2898	10.5621	11.4917	0	652.105	20.6069	0.30286	234.599	68.6302	18.1193	48.9855	3.34978	50.5476	-6.12824	29.3098	7.47655
28.6729	98.3771	2001	1	1226	5086	10.5621	11.4917	0	652.105	20.6069	0.30286	234.599	68.6302	18.1193	48.9855	3.34978	50.5476	-6.12824	29.3098	7.47655
28.6687	98.3479	2001	1	1227	2947	10.5879	11.5122	0	657.557	20.8618	0.317466	236.06	69.0681	18.2299	49.2279	3.38145	51.9006	-6.04327	29.4231	7.4796
28.6687	98.3521	2001	1	1228	2770	10.5879	11.5122	0	657.557	20.8618	0.317466	236.06	69.0681	18.2299	49.2279	3.38145	51.9006	-6.04327	29.4231	7.4796
28.6687	98.3562	2001	1	1229	2990	10.575	11.502	0	654.889	20.7373	0.310153	235.341	68.8527	18.1755	49.1088	3.3659	51.234	-6.08495	29.3673	7.47828
28.6687	98.3604	2001	1	1230	2483	10.575	11.502	0	654.889	20.7373	0.310153	235.341	68.8527	18.1755	49.1088	3.3659	51.234	-6.08495	29.3673	7.47828
28.6687	98.3687	2001	1	1231	4281	10.5621	11.4917	0	652.105	20.6069	0.30286	234.599	68.6302	18.1193	48.9855	3.34978	50.5476	-6.12824	29.3098	7.47655
28.6687	98.3729	2001	1	1232	5493	10.5621	11.4917	0	652.105	20.6069	0.30286	234.599	68.6302	18.1193	48.9855	3.34978	50.5476	-6.12824	29.3098	7.47655
28.6687	98.3771	2001	1	1233	4805	10.5621	11.4917	0	652.105	20.6069	0.30286	234.599	68.6302	18.1193	48.9855	3.34978	50.5476	-6.12824	29.3098	7.47655
28.6646	98.3479	2001	1	1234	3036	10.582	11.498	0	659.46	20.9593	0.315272	236.409	69.1729	18.2547	49.2864	3.38861	51.9468	-6.01955	29.4232	7.48385
28.6646	98.3521	2001	1	1235	2899	10.582	11.498	0	659.46	20.9593	0.315272	236.409	69.1729	18.2547	49.2864	3.38861	51.9468	-6.01955	29.4232	7.48385
28.6646	98.3562	2001	1	1236	2582	10.569	11.4878	0	656.758	20.8333	0.307864	235.681	68.9546	18.1995	49.1658	3.37287	51.2726	-6.06186	29.3668	7.48254
28.6646	98.3604	2001	1	1237	2236	10.569	11.4878	0	656.758	20.8333	0.307864	235.681	68.9546	18.1995	49.1658	3.37287	51.2726	-6.06186	29.3668	7.48254
28.6646	98.3646	2001	1	1238	4126	10.569	11.4878	0	656.758	20.8333	0.307864	235.681	68.9546	18.1995	49.1658	3.37287	51.2726	-6.06186	29.3668	7.48254
28.6646	98.3687	2001	1	1239	4775	10.556	11.4775	0	653.934	20.701	0.300473	234.927	68.7288	18.1425	49.0407	3.35653	50.5778	-6.10586	29.3087	7.48082
28.6646	98.3729	2001	1	1240	4775	10.556	11.4775	0	653.934	20.701	0.300473	234.927	68.7288	18.1425	49.0407	3.35653	50.5778	-6.10586	29.3087	7.48082
28.6646	98.3771	2001	1	1241	5203	10.556	11.4775	0	653.934	20.701	0.300473	234.927	68.7288	18.1425	49.0407	3.35653	50.5778	-6.10586	29.3087	7.48082
28.6604	98.3479	2001	1	1242	3598	10.582	11.498	0	659.46	20.9593	0.315272	236.409	69.1729	18.2547	49.2864	3.38861	51.9468	-6.01955	29.4232	7.48385
28.6604	98.3521	2001	1	1243	4693	10.582	11.498	0	659.46	20.9593	0.315272	236.409	69.1729	18.2547	49.2864	3.38861	51.9468	-6.01955	29.4232	7.48385
28.6604	98.3562	2001	1	1244	4366	10.569	11.4878	0	656.758	20.8333	0.307864	235.681	68.9546	18.1995	49.1658	3.37287	51.2726	-6.06186	29.3668	7.48254
28.6604	98.3604	2001	1	1245	3796	10.569	11.4878	0	656.758	20.8333	0.307864	235.681	68.9546	18.1995	49.1658	3.37287	51.2726	-6.06186	29.3668	7.48254
28.6604	98.3646	2001	1	1246	4055	10.569	11.4878	0	656.758	20.8333	0.307864	235.681	68.9546	18.1995	49.1658	3.37287	51.2726	-6.06186	29.3668	7.48254
28.6604	98.3687	2001	1	1247	4055	10.556	11.4775	0	653.934	20.701	0.300473	234.927	68.7288	18.1425	49.0407	3.35653	50.5778	-6.10586	29.3087	7.48082
28.6604	98.3729	2001	1	1248	4901	10.556	11.4775	0	653.934	20.701	0.300473	234.927	68.7288	18.1425	49.0407	3.35653	50.5778	-6.10586	29.3087	7.48082
28.6604	98.3771	2001	1	1249	5110	10.556	11.4775	0	653.934	20.701	0.300473	234.927	68.7288	18.1425	49.0407	3.35653	50.5778	-6.10586	29.3087	7.48082
28.6562	98.3521	2001	1	1250	5289	10.582	11.498	0	659.46	20.9593	0.315272	236.409	69.1729	18.2547	49.2864	3.38861	51.9468	-6.01955	29.4232	7.48385
28.6562	98.3562	2001	1	1251	4355	10.569	11.4878	0	656.758	20.8333	0.307864	235.681	68.9546	18.1995	49.1658	3.37287	51.2726	-6.06186	29.3668	7.48254
28.6562	98.3604	2001	1	1252	2042	10.569	11.4878	0	656.758	20.8333	0.307864	235.681	68.9546	18.1995	49.1658	3.37287	51.2726	-6.06186	29.3668	7.48254
28.6562	98.3646	2001	1	1253	2042	10.569	11.4878	0	656.758	20.8333	0.307864	235.681	68.9546	18.1995	49.1658	3.37287	51.2726	-6.06186	29.3668	7.48254
28.6562	98.3687	2001	1	1254	2173	10.556	11.4775	0	653.934	20.701	0.300473	234.927	68.7288	18.1425	49.0407	3.35653	50.5778	-6.10586	29.3087	7.48082
28.6562	98.3729	2001	1	1255	3501	10.556	11.4775	0	653.934	20.701	0.300473	234.927	68.7288	18.1425	49.0407	3.35653	50.5778	-6.10586	29.3087	7.48082
28.6562	98.3771	2001	1	1256	4125	10.556	11.4775	0	653.934	20.701	0.300473	234.927	68.7288	18.1425	49.0407	3.35653	50.5778	-6.10586	29.3087	7.48082
28.6521	98.3521	2001	1	1257	3601	10.5764	11.4843	0	661.467	21.062	0.31315	236.781	69.2845	18.281	49.349	3.39635	52.0187	-5.99437	29.4256	7.48847
28.6521	98.3562	2001	1	1258	3601	10.5632	11.474	0	658.734	20.9346	0.305649	236.044	69.0634	18.2251	49.2269	3.38045	51.3378	-6.03726	29.3688	7.48719
28.6521	98.3604	2001	1	1259	2994	10.5632	11.474	0	658.734	20.9346	0.305649	236.044	69.0634	18.2251	49.2269	3.38045	51.3378	-6.03726	29.3688	7.48719
28.6521	98.3646	2001	1	1260	2418	10.5632	11.474	0	658.734	20.9346	0.305649	236.044	69.0634	18.2251	49.2269	3.38045	51.3378	-6.03726	29.3688	7.48719
28.6521	98.3687	2001	1	1261	4328	10.55	11.4638	0	655.874	20.8007	0.298165	235.281	68.8346	18.1674	49.1003	3.36391	50.6355	-6.08191	29.3101	7.48549
28.6521	98.3729	2001	1	1262	3398	10.55	11.4638	0	655.874	20.8007	0.298165	235.281	68.8346	18.1674	49.1003	3.36391	50.6355	-6.08191	29.3101	7.48549
28.6521	98.3771	2001	1	1263	5183	10.55	11.4638	0	655.874	20.8007	0.298165	235.281	68.8346	18.1674	49.1003	3.36391	50.6355	-6.08191	29.3101	7.48549
28.6479	98.3521	2001	1	1264	3730	10.5764	11.4843	0	661.467	21.062	0.31315	236.781	69.2845	18.281	49.349	3.39635	52.0187	-5.99437	29.4256	7.48847
28.6479	98.3562	2001	1	1265	5246	10.5632	11.474	0	658.734	20.9346	0.305649	236.044	69.0634	18.2251	49.2269	3.38045	51.3378	-6.03726	29.3688	7.48719
28.6479	98.3604	2001	1	1266	3087	10.5632	11.474	0	658.734	20.9346	0.305649	236.044	69.0634	18.2251	49.2269	3.38045	51.3378	-6.03726	29.3688	7.48719
28.6479	98.3646	2001	1	1267	3896	10.5632	11.474	0	658.734	20.9346	0.305649	236.044	69.0634	18.2251	49.2269	3.38045	51.3378	-6.03726	29.3688	7.48719
28.6479	98.3687	2001	1	1268	4723	10.55	11.4638	0	655.874	20.8007	0.298165	235.281	68.8346	18.1674	49.1003	3.36391	50.6355	-6.08191	29.3101	7.48549
28.6479	98.3771	2001	1	1269	5439	10.55	11.4638	0	655.874	20.8007	0.298165	235.281	68.8346	18.1674	49.1003	3.36391	50.6355	-6.08191	29.3101	7.48549
28.6437	98.3521	2001	1	1270	5514	10.5764	11.4843	0	661.467	21.062	0.31315	236.781	69.2845	18.281	49.349	3.39635	52.0187	-5.99437	29.4256	7.48847
28.6437	98.3562	2001	1	1271	4817	10.5632	11.474	0	658.734	20.9346	0.305649	236.044	69.0634	18.2251	49.2269	3.38045	51.3378	-6.03726	29.3688	7.48719
28.6437	98.3604	2001	1	1272	2937	10.5632	11.474	0	658.734	20.9346	0.305649	236.044	69.0634	18.2251	49.2269	3.38045	51.3378	-6.03726	29.3688	7.48719
28.6437	98.3646	2001	1	1273	2757	10.5632	11.474	0	658.734	20.9346	0.305649	236.044	69.0634	18.2251	49.2269	3.38045	51.3378	-6.03726	29.3688	7.48719
28.6437	98.3687	2001	1	1274	4274	10.55	11.4638	0	655.874	20.8007	0.298165	235.281	68.8346	18.1674	49.1003	3.36391	50.6355	-6.08191	29.3101	7.48549
28.6437	98.3729	2001	1	1275	5850	10.55	11.4638	0	655.874	20.8007	0.298165	235.281	68.8346	18.1674	49.1003	3.36391	50.6355	-6.08191	29.3101	7.48549
28.6437	98.3771	2001	1	1276	5850	10.55	11.4638	0	655.874	20.8007	0.298165	235.281	68.8346	18.1674	49.1003	3.36391	50.6355	-6.08191	29.3101	7.48549
28.6396	98.3479	2001	1	1277	3784	10.5709	11.471	0	663.582	21.1702	0.311106	237.177	69.4031	18.3091	49.4158	3.40471	52.1171	-5.96766	29.4304	7.49347
28.6396	98.3521	2001	1	1278	5119	10.5709	11.471	0	663.582	21.1702	0.311106	237.177	69.4031	18.3091	49.4158	3.40471	52.1171	-5.96766	29.4304	7.49347
28.6396	98.3562	2001	1	1279	4506	10.5576	11.4607	0	660.824	21.0416	0.303514	236.433	69.1797	18.2526	49.2926	3.38867	51.4306	-6.01106	29.3732	7.49224
28.6396	98.3604	2001	1	1280	3966	10.5576	11.4607	0	660.824	21.0416	0.303514	236.433	69.1797	18.2526	49.2926	3.38867	51.4306	-6.01106	29.3732	7.49224
28.6396	98.3646	2001	1	1281	2710	10.5576	11.4607	0	660.824	21.0416	0.303514	236.433	69.1797	18.2526	49.2926	3.38867	51.4306	-6.01106	29.3732	7.49224
28.6396	98.3687	2001	1	1282	3742	10.5443	11.4505	0	657.933	20.9063	0.29594	235.66	68.9481	18.1941	49.1646	3.37196	50.7217	-6.05628	29.314	7.49057
28.6396	98.3729	2001	1	1283	3742	10.5443	11.4505	0	657.933	20.9063	0.29594	235.66	68.9481	18.1941	49.1646	3.37196	50.7217	-6.05628	29.314	7.49057
28.6396	98.3771	2001	1	1284	3582	10.5443	11.4505	0	657.933	20.9063	0.29594	235.66	68.9481	18.1941	49.1646	3.37196	50.7217	-6.05628	29.314	7.49057
28.6396	98.3812	2001	1	1285	4309	10.531	11.4403	0	654.905	20.764	0.288384	234.859	68.7082	18.1337	49.0316	3.35457	49.9899	-6.1034	29.2529	7.48843
28.6396	98.3854	2001	1	1286	3460	10.531	11.4403	0	654.905	20.764	0.288384	234.859	68.7082	18.1337	49.0316	3.35457	49.9899	-6.1034	29.2529	7.48843
28.6396	98.3896	2001	1	1287	3414	10.531	11.4403	0	654.905	20.764	0.288384	234.859	68.7082	18.1337	49.0316	3.35457	49.9899	-6.1034	29.2529	7.48843
28.6354	98.3479	2001	1	1288	3497	10.5709	11.471	0	663.582	21.1702	0.311106	237.177	69.4031	18.3091	49.4158	3.40471	52.1171	-5.96766	29.4304	7.49347
28.6354	98.3521	2001	1	1289	2976	10.5709	11.471	0	663.582	21.1702	0.311106	237.177	69.4031	18.3091	49.4158	3.40471	52.1171	-5.96766	29.4304	7.49347
28.6354	98.3562	2001	1	1290	4818	10.5576	11.4607	0	660.824	21.0416	0.303514	236.433	69.1797	18.2526	49.2926	3.38867	51.4306	-6.01106	29.3732	7.49224
28.6354	98.3604	2001	1	1291	2557	10.5576	11.4607	0	660.824	21.0416	0.303514	236.433	69.1797	18.2526	49.2926	3.38867	51.4306	-6.01106	29.3732	7.49224
28.6354	98.3646	2001	1	1292	2557	10.5576	11.4607	0	660.824	21.0416	0.303514	236.433	69.1797	18.2526	49.2926	3.38867	51.4306	-6.01106	29.3732	7.49224
28.6354	98.3687	2001	1	1293	2624	10.5443	11.4505	0	657.933	20.9063	0.29594	235.66	68.9481	18.1941	49.1646	3.37196	50.7217	-6.05628	29.314	7.49057
28.6354	98.3729	2001	1	1294	4470	10.5443	11.4505	0	657.933	20.9063	0.29594	235.66	68.9481	18.1941	49.1646	3.37196	50.7217	-6.05628	29.314	7.49057
28.6354	98.3771	2001	1	1295	3320	10.5443	11.4505	0	657.933	20.9063	0.29594	235.66	68.9481	18.1941	49.1646	3.37196	50.7217	-6.05628	29.314	7.49057
28.6354	98.3812	2001	1	1296	3070	10.531	11.4403	0	654.905	20.764	0.288384	234.859	68.7082	18.1337	49.0316	3.35457	49.9899	-6.1034	29.2529	7.48843
28.6354	98.3854	2001	1	1297	2850	10.531	11.4403	0	654.905	20.764	0.288384	234.859	68.7082	18.1337	49.0316	3.35457	49.9899	-6.1034	29.2529	7.48843
28.6354	98.3896	2001	1	1298	2409	10.531	11.4403	0	654.905	20.764	0.288384	234.859	68.7082	18.1337	49.0316	3.35457	49.9899	-6.1034	29.2529	7.48843
28.6312	98.3479	2001	1	1299	6053	10.5709	11.471	0	663.582	21.1702	0.311106	237.177	69.4031	18.3091	49.4158	3.40471	52.1171	-5.96766	29.4304	7.49347
28.6312	98.3521	2001	1	1300	6122	10.5709	11.471	0	663.582	21.1702	0.311106	237.177	69.4031	18.3091	49.4158	3.40471	52.1171	-5.96766	29.4304	7.49347
28.6312	98.3562	2001	1	1301	4701	10.5576	11.4607	0	660.824	21.0416	0.303514	236.433	69.1797	18.2526	49.2926	3.38867	51.4306	-6.01106	29.3732	7.49224
28.6312	98.3604	2001	1	1302	4701	10.5576	11.4607	0	660.824	21.0416	0.303514	236.433	69.1797	18.2526	49.2926	3.38867	51.4306	-6.01106	29.3732	7.49224
28.6312	98.3646	2001	1	1303	4093	10.5576	11.4607	0	660.824	21.0416	0.303514	236.433	69.1797	18.2526	49.2926	3.38867	51.4306	-6.01106	29.3732	7.49224
28.6312	98.3687	2001	1	1304	4467	10.5443	11.4505	0	657.933	20.9063	0.29594	235.66	68.9481	18.1941	49.1646	3.37196	50.7217	-6.05628	29.314	7.49057
28.6312	98.3729	2001	1	1305	4849	10.5443	11.4505	0	657.933	20.9063	0.29594	235.66	68.9481	18.1941	49.1646	3.37196	50.7217	-6.05628	29.314	7.49057
28.6312	98.3771	2001	1	1306	3080	10.5443	11.4505	0	657.933	20.9063	0.29594	235.66	68.9481	18.1941	49.1646	3.37196	50.7217	-6.05628	29.314	7.49057
28.6312	98.3812	2001	1	1307	2894	10.531	11.4403	0	654.905	20.764	0.288384	234.859	68.7082	18.1337	49.0316	3.35457	49.9899	-6.1034	29.2529	7.48843
28.6312	98.3854	2001	1	1308	2396	10.531	11.4403	0	654.905	20.764	0.288384	234.859	68.7082	18.1337	49.0316	3.35457	49.9899	-6.1034	29.2529	7.48843
28.6312	98.3896	2001	1	1309	2446	10.531	11.4403	0	654.905	20.764	0.288384	234.859	68.7082	18.1337	49.0316	3.35457	49.9899	-6.1034	29.2529	7.48843
28.6271	98.3479	2001	1	1310	5679	10.5657	11.4581	0	665.813	21.284	0.309143	237.599	69.5292	18.3389	49.4872	3.41371	52.2429	-5.93933	29.4377	7.49886
28.6271	98.3521	2001	1	1311	4888	10.5657	11.4581	0	665.813	21.284	0.309143	237.599	69.5292	18.3389	49.4872	3.41371	52.2429	-5.93933	29.4377	7.49886
28.6271	98.3562	2001	1	1312	4888	10.5523	11.4479	0	663.035	21.1546	0.301463	236.848	69.3038	18.2819	49.363	3.39756	51.5517	-5.98315	29.3802	7.4977
28.6271	98.3604	2001	1	1313	4468	10.5523	11.4479	0	663.035	21.1546	0.301463	236.848	69.3038	18.2819	49.363	3.39756	51.5517	-5.98315	29.3802	7.4977
28.6271	98.3646	2001	1	1314	3814	10.5523	11.4479	0	663.035	21.1546	0.301463	236.848	69.3038	18.2819	49.363	3.39756	51.5517	-5.98315	29.3802	7.4977
28.6271	98.3687	2001	1	1315	4353	10.5389	11.4377	0	660.119	21.0182	0.293801	236.068	69.0699	18.2229	49.2338	3.38072	50.8375	-6.02887	29.3206	7.49608
28.6271	98.3729	2001	1	1316	2648	10.5389	11.4377	0	660.119	21.0182	0.293801	236.068	69.0699	18.2229	49.2338	3.38072	50.8375	-6.02887	29.3206	7.49608
28.6271	98.3771	2001	1	1317	2846	10.5389	11.4377	0	660.119	21.0182	0.293801	236.068	69.0699	18.2229	49.2338	3.38072	50.8375	-6.02887	29.3206	7.49608
28.6271	98.3812	2001	1	1318	2233	10.5254	11.4275	0	657.059	20.8745	0.286158	235.258	68.8273	18.1618	49.0994	3.36316	50.0993	-6.07657	29.2591	7.49398
28.6271	98.3854	2001	1	1319	2012	10.5254	11.4275	0	657.059	20.8745	0.286158	235.258	68.8273	18.1618	49.0994	3.36316	50.0993	-6.07657	29.2591	7.49398
28.6271	98.3896	2001	1	1320	2012	10.5254	11.4275	0	657.059	20.8745	0.286158	235.258	68.8273	18.1618	49.0994	3.36316	50.0993	-6.07657	29.2591	7.49398
28.6229	98.3479	2001	1	1321	6953	10.5657	11.4581	0	665.813	21.284	0.309143	237.599	69.5292	18.3389	49.4872	3.41371	52.2429	-5.93933	29.4377	7.49886
28.6229	98.3521	2001	1	1322	3962	10.5657	11.4581	0	665.813	21.284	0.309143	237.599	69.5292	18.3389	49.4872	3.41371	52.2429	-5.93933	29.4377	7.49886
28.6229	98.3562	2001	1	1323	3008	10.5523	11.4479	0	663.035	21.1546	0.301463	236.848	69.3038	18.2819	49.363	3.39756	51.5517	-5.98315	29.3802	7.4977
28.6229	98.3604	2001	1	1324	3626	10.5523	11.4479	0	663.035	21.1546	0.301463	236.848	69.3038	18.2819	49.363	3.39756	51.5517	-5.98315	29.3802	7.4977
28.6229	98.3646	2001	1	1325	3587	10.5523	11.4479	0	663.035	21.1546	0.301463	236.848	69.3038	18.2819	49.363	3.39756	51.5517	-5.98315	29.3802	7.4977
28.6229	98.3687	2001	1	1326	3936	10.5389	11.4377	0	660.119	21.0182	0.293801	236.068	69.0699	18.2229	49.2338	3.38072	50.8375	-6.02887	29.3206	7.49608
28.6229	98.3729	2001	1	1327	3453	10.5389	11.4377	0	660.119	21.0182	0.293801	236.068	69.0699	18.2229	49.2338	3.38072	50.8375	-6.02887	29.3206	7.49608
28.6229	98.3771	2001	1	1328	3651	10.5389	11.4377	0	660.119	21.0182	0.293801	236.068	69.0699	18.2229	49.2338	3.38072	50.8375	-6.02887	29.3206	7.49608
28.6229	98.3812	2001	1	1329	3651	10.5254	11.4275	0	657.059	20.8745	0.286158	235.258	68.8273	18.1618	49.0994	3.36316	50.0993	-6.07657	29.2591	7.49398
28.6229	98.3854	2001	1	1330	3566	10.5254	11.4275	0	657.059	20.8745	0.286158	235.258	68.8273	18.1618	49.0994	3.36316	50.0993	-6.07657	29.2591	7.49398
28.6229	98.3896	2001	1	1331	2442	10.5254	11.4275	0	657.059	20.8745	0.286158	235.258	68.8273	18.1618	49.0994	3.36316	50.0993	-6.07657	29.2591	7.49398
28.6187	98.3479	2001	1	1332	4394	10.5657	11.4581	0	665.813	21.284	0.309143	237.599	69.5292	18.3389	49.4872	3.41371	52.2429	-5.93933	29.4377	7.49886
28.6187	98.3521	2001	1	1333	6028	10.5657	11.4581	0	665.813	21.284	0.309143	237.599	69.5292	18.3389	49.4872	3.41371	52.2429	-5.93933	29.4377	7.49886
28.6187	98.3562	2001	1	1334	4439	10.5523	11.4479	0	663.035	21.1546	0.301463	236.848	69.3038	18.2819	49.363	3.39756	51.5517	-5.98315	29.3802	7.4977
28.6187	98.3604	2001	1	1335	3654	10.5523	11.4479	0	663.035	21.1546	0.301463	236.848	69.3038	18.2819	49.363	3.39756	51.5517	-5.98315	29.3802	7.4977
28.6187	98.3646	2001	1	1336	4232	10.5523	11.4479	0	663.035	21.1546	0.301463	236.848	69.3038	18.2819	49.363	3.39756	51.5517	-5.98315	29.3802	7.4977
28.6187	98.3687	2001	1	1337	3406	10.5389	11.4377	0	660.119	21.0182	0.293801	236.068	69.0699	18.2229	49.2338	3.38072	50.8375	-6.02887	29.3206	7.49608
28.6187	98.3729	2001	1	1338	3180	10.5389	11.4377	0	660.119	21.0182	0.293801	236.068	69.0699	18.2229	49.2338	3.38072	50.8375	-6.02887	29.3206	7.49608
28.6187	98.3771	2001	1	1339	3180	10.5389	11.4377	0	660.119	21.0182	0.293801	236.068	69.0699	18.2229	49.2338	3.38072	50.8375	-6.02887	29.3206	7.49608
28.6187	98.3812	2001	1	1340	4517	10.5254	11.4275	0	657.059	20.8745	0.286158	235.258	68.8273	18.1618	49.0994	3.36316	50.0993	-6.07657	29.2591	7.49398
28.6187	98.3854	2001	1	1341	4319	10.5254	11.4275	0	657.059	20.8745	0.286158	235.258	68.8273	18.1618	49.0994	3.36316	50.0993	-6.07657	29.2591	7.49398
28.6146	98.3479	2001	1	1342	3878	10.5607	11.4457	0	668.165	21.4039	0.307264	238.048	69.6632	18.3707	49.5633	3.42339	52.3968	-5.90929	29.4475	7.50466
28.6146	98.3521	2001	1	1343	3434	10.5607	11.4457	0	668.165	21.4039	0.307264	238.048	69.6632	18.3707	49.5633	3.42339	52.3968	-5.90929	29.4475	7.50466
28.6146	98.3562	2001	1	1344	3224	10.5472	11.4355	0	665.373	21.274	0.299499	237.292	69.4362	18.3133	49.4383	3.40715	51.7022	-5.95345	29.3898	7.50358
28.6146	98.3604	2001	1	1345	2710	10.5472	11.4355	0	665.373	21.274	0.299499	237.292	69.4362	18.3133	49.4383	3.40715	51.7022	-5.95345	29.3898	7.50358
28.6146	98.3646	2001	1	1346	3916	10.5472	11.4355	0	665.373	21.274	0.299499	237.292	69.4362	18.3133	49.4383	3.40715	51.7022	-5.95345	29.3898	7.50358
28.6146	98.3687	2001	1	1347	3916	10.5336	11.4253	0	662.438	21.1367	0.291752	236.506	69.2004	18.2537	49.3082	3.39021	50.9837	-5.99959	29.33	7.50203
28.6146	98.3729	2001	1	1348	3400	10.5336	11.4253	0	662.438	21.1367	0.291752	236.506	69.2004	18.2537	49.3082	3.39021	50.9837	-5.99959	29.33	7.50203
28.6146	98.3771	2001	1	1349	2292	10.5336	11.4253	0	662.438	21.1367	0.291752	236.506	69.2004	18.2537	49.3082	3.39021	50.9837	-5.99959	29.33	7.50203
28.6146	98.3812	2001	1	1350	4640	10.5201	11.4151	0	659.354	20.9919	0.284024	235.689	68.9555	18.192	49.1726	3.37251	50.2404	-6.04777	29.2681	7.49998
28.6146	98.3854	2001	1	1351	4466	10.5201	11.4151	0	659.354	20.9919	0.284024	235.689	68.9555	18.192	49.1726	3.37251	50.2404	-6.04777	29.2681	7.49998
28.6104	98.3521	2001	1	1352	3531	10.5607	11.4457	0	668.165	21.4039	0.307264	238.048	69.6632	18.3707	49.5633	3.42339	52.3968	-5.90929	29.4475	7.50466
28.6104	98.3562	2001	1	1353	3383	10.5472	11.4355	0	665.373	21.274	0.299499	237.292	69.4362	18.3133	49.4383	3.40715	51.7022	-5.95345	29.3898	7.50358
28.6104	98.3604	2001	1	1354	2990	10.5472	11.4355	0	665.373	21.274	0.299499	237.292	69.4362	18.3133	49.4383	3.40715	51.7022	-5.95345	29.3898	7.50358
28.6104	98.3646	2001	1	1355	2990	10.5472	11.4355	0	665.373	21.274	0.299499	237.292	69.4362	18.3133	49.4383	3.40715	51.7022	-5.95345	29.3898	7.50358
28.6104	98.3687	2001	1	1356	2488	10.5336	11.4253	0	662.438	21.1367	0.291752	236.506	69.2004	18.2537	49.3082	3.39021	50.9837	-5.99959	29.33	7.50203
28.6104	98.3729	2001	1	1357	3824	10.5336	11.4253	0	662.438	21.1367	0.291752	236.506	69.2004	18.2537	49.3082	3.39021	50.9837	-5.99959	29.33	7.50203
28.6104	98.3771	2001	1	1358	4263	10.5336	11.4253	0	662.438	21.1367	0.291752	236.506	69.2004	18.2537	49.3082	3.39021	50.9837	-5.99959	29.33	7.50203
28.6104	98.3812	2001	1	1359	5759	10.5201	11.4151	0	659.354	20.9919	0.284024	235.689	68.9555	18.192	49.1726	3.37251	50.2404	-6.04777	29.2681	7.49998
28.6104	98.3854	2001	1	1360	5498	10.5201	11.4151	0	659.354	20.9919	0.284024	235.689	68.9555	18.192	49.1726	3.37251	50.2404	-6.04777	29.2681	7.49998
28.6062	98.3521	2001	1	1361	2860	10.5607	11.4457	0	668.165	21.4039	0.307264	238.048	69.6632	18.3707	49.5633	3.42339	52.3968	-5.90929	29.4475	7.50466
28.6062	98.3562	2001	1	1362	2860	10.5472	11.4355	0	665.373	21.274	0.299499	237.292	69.4362	18.3133	49.4383	3.40715	51.7022	-5.95345	29.3898	7.50358
28.6062	98.3604	2001	1	1363	2674	10.5472	11.4355	0	665.373	21.274	0.299499	237.292	69.4362	18.3133	49.4383	3.40715	51.7022	-5.95345	29.3898	7.50358
28.6062	98.3646	2001	1	1364	2481	10.5472	11.4355	0	665.373	21.274	0.299499	237.292	69.4362	18.3133	49.4383	3.40715	51.7022	-5.95345	29.3898	7.50358
28.6062	98.3687	2001	1	1365	3280	10.5336	11.4253	0	662.438	21.1367	0.291752	236.506	69.2004	18.2537	49.3082	3.39021	50.9837	-5.99959	29.33	7.50203
28.6062	98.3729	2001	1	1366	3617	10.5336	11.4253	0	662.438	21.1367	0.291752	236.506	69.2004	18.2537	49.3082	3.39021	50.9837	-5.99959	29.33	7.50203
28.6062	98.3771	2001	1	1367	4854	10.5336	11.4253	0	662.438	21.1367	0.291752	236.506	69.2004	18.2537	49.3082	3.39021	50.9837	-5.99959	29.33	7.50203
28.6062	98.3812	2001	1	1368	4880	10.5201	11.4151	0	659.354	20.9919	0.284024	235.689	68.9555	18.192	49.1726	3.37251	50.2404	-6.04777	29.2681	7.49998
28.6062	98.3854	2001	1	1369	5424	10.5201	11.4151	0	659.354	20.9919	0.284024	235.689	68.9555	18.192	49.1726	3.37251	50.2404	-6.04777	29.2681	7.49998
28.6062	98.3896	2001	1	1370	6452	10.5201	11.4151	0	659.354	20.9919	0.284024	235.689	68.9555	18.192	49.1726	3.37251	50.2404	-6.04777	29.2681	7.49998
28.6021	98.3562	2001	1	1371	4533	10.5423	11.4235	0	667.845	21.4	0.297625	237.766	69.5773	18.3467	49.5188	3.41748	51.8827	-5.92188	29.402	7.5099
28.6021	98.3604	2001	1	1372	2528	10.5423	11.4235	0	667.845	21.4	0.297625	237.766	69.5773	18.3467	49.5188	3.41748	51.8827	-5.92188	29.402	7.5099
28.6021	98.3646	2001	1	1373	2192	10.5423	11.4235	0	667.845	21.4	0.297625	237.766	69.5773	18.3467	49.5188	3.41748	51.8827	-5.92188	29.402	7.5099
28.6021	98.3687	2001	1	1374	2232	10.5286	11.4133	0	664.898	21.2623	0.289797	236.975	69.3401	18.2868	49.388	3.40046	51.1612	-5.96833	29.3421	7.50844
28.6021	98.3729	2001	1	1375	2814	10.5286	11.4133	0	664.898	21.2623	0.289797	236.975	69.3401	18.2868	49.388	3.40046	51.1612	-5.96833	29.3421	7.50844
28.6021	98.3771	2001	1	1376	2567	10.5286	11.4133	0	664.898	21.2623	0.289797	236.975	69.3401	18.2868	49.388	3.40046	51.1612	-5.96833	29.3421	7.50844
28.6021	98.3812	2001	1	1377	3110	10.5149	11.4031	0	661.796	21.1168	0.281988	236.152	69.0933	18.2246	49.2516	3.38267	50.4142	-6.01691	29.28	7.50646
28.6021	98.3854	2001	1	1378	3110	10.5149	11.4031	0	661.796	21.1168	0.281988	236.152	69.0933	18.2246	49.2516	3.38267	50.4142	-6.01691	29.28	7.50646
28.6021	98.3896	2001	1	1379	3515	10.5149	11.4031	0	661.796	21.1168	0.281988	236.152	69.0933	18.2246	49.2516	3.38267	50.4142	-6.01691	29.28	7.50646
28.5979	98.3562	2001	1	1380	5721	10.5423	11.4235	0	667.845	21.4	0.297625	237.766	69.5773	18.3467	49.5188	3.41748	51.8827	-5.92188	29.402	7.5099
28.5979	98.3604	2001	1	1381	4458	10.5423	11.4235	0	667.845	21.4	0.297625	237.766	69.5773	18.3467	49.5188	3.41748	51.8827	-5.92188	29.402	7.5099
28.5979	98.3646	2001	1	1382	3629	10.5423	11.4235	0	667.845	21.4	0.297625	237.766	69.5773	18.3467	49.5188	3.41748	51.8827	-5.92188	29.402	7.5099
28.5979	98.3687	2001	1	1383	3178	10.5286	11.4133	0	664.898	21.2623	0.289797	236.975	69.3401	18.2868	49.388	3.40046	51.1612	-5.96833	29.3421	7.50844
28.5979	98.3729	2001	1	1384	1965	10.5286	11.4133	0	664.898	21.2623	0.289797	236.975	69.3401	18.2868	49.388	3.40046	51.1612	-5.96833	29.3421	7.50844
28.5979	98.3771	2001	1	1385	2348	10.5286	11.4133	0	664.898	21.2623	0.289797	236.975	69.3401	18.2868	49.388	3.40046	51.1612	-5.96833	29.3421	7.50844
28.5979	98.3812	2001	1	1386	2348	10.5149	11.4031	0	661.796	21.1168	0.281988	236.152	69.0933	18.2246	49.2516	3.38267	50.4142	-6.01691	29.28	7.50646
28.5979	98.3854	2001	1	1387	2790	10.5149	11.4031	0	661.796	21.1168	0.281988	236.152	69.0933	18.2246	49.2516	3.38267	50.4142	-6.01691	29.28	7.50646
28.5979	98.3896	2001	1	1388	3306	10.5149	11.4031	0	661.796	21.1168	0.281988	236.152	69.0933	18.2246	49.2516	3.38267	50.4142	-6.01691	29.28	7.50646
28.5937	98.3604	2001	1	1389	5129	10.5423	11.4235	0	667.845	21.4	0.297625	237.766	69.5773	18.3467	49.5188	3.41748	51.8827	-5.92188	29.402	7.5099
28.5937	98.3646	2001	1	1390	4611	10.5423	11.4235	0	667.845	21.4	0.297625	237.766	69.5773	18.3467	49.5188	3.41748	51.8827	-5.92188	29.402	7.5099
28.5937	98.3687	2001	1	1391	3010	10.5286	11.4133	0	664.898	21.2623	0.289797	236.975	69.3401	18.2868	49.388	3.40046	51.1612	-5.96833	29.3421	7.50844
28.5937	98.3729	2001	1	1392	3010	10.5286	11.4133	0	664.898	21.2623	0.289797	236.975	69.3401	18.2868	49.388	3.40046	51.1612	-5.96833	29.3421	7.50844
28.5937	98.3771	2001	1	1393	1758	10.5286	11.4133	0	664.898	21.2623	0.289797	236.975	69.3401	18.2868	49.388	3.40046	51.1612	-5.96833	29.3421	7.50844
28.5937	98.3812	2001	1	1394	2659	10.5149	11.4031	0	661.796	21.1168	0.281988	236.152	69.0933	18.2246	49.2516	3.38267	50.4142	-6.01691	29.28	7.50646
28.5937	98.3854	2001	1	1395	4113	10.5149	11.4031	0	661.796	21.1168	0.281988	236.152	69.0933	18.2246	49.2516	3.38267	50.4142	-6.01691	29.28	7.50646
28.5937	98.3896	2001	1	1396	3233	10.5149	11.4031	0	661.796	21.1168	0.281988	236.152	69.0933	18.2246	49.2516	3.38267	50.4142	-6.01691	29.28	7.50646
28.5896	98.3646	2001	1	1397	5374	10.5376	11.4118	0	670.457	21.533	0.295845	238.271	69.7276	18.3824	49.6048	3.42857	52.0941	-5.88834	29.417	7.51665
28.5896	98.3687	2001	1	1398	5374	10.5238	11.4017	0	667.505	21.3952	0.287938	237.477	69.4893	18.3222	49.4736	3.41152	51.371	-5.93501	29.3571	7.51531
28.5896	98.3729	2001	1	1399	3335	10.5238	11.4017	0	667.505	21.3952	0.287938	237.477	69.4893	18.3222	49.4736	3.41152	51.371	-5.93501	29.3571	7.51531
28.5896	98.3771	2001	1	1400	2030	10.5238	11.4017	0	667.505	21.3952	0.287938	237.477	69.4893	18.3222	49.4736	3.41152	51.371	-5.93501	29.3571	7.51531
28.5896	98.3812	2001	1	1401	2953	10.5101	11.3916	0	664.393	21.2493	0.280052	236.649	69.2412	18.2596	49.3366	3.39368	50.6216	-5.98386	29.2948	7.51343
28.5896	98.3854	2001	1	1402	4115	10.5101	11.3916	0	664.393	21.2493	0.280052	236.649	69.2412	18.2596	49.3366	3.39368	50.6216	-5.98386	29.2948	7.51343
28.5896	98.3896	2001	1	1403	3529	10.5101	11.3916	0	664.393	21.2493	0.280052	236.649	69.2412	18.2596	49.3366	3.39368	50.6216	-5.98386	29.2948	7.51343
28.5854	98.3646	2001	1	1404	3634	10.5376	11.4118	0	670.457	21.533	0.295845	238.271	69.7276	18.3824	49.6048	3.42857	52.0941	-5.88834	29.417	7.51665
28.5854	98.3687	2001	1	1405	2760	10.5238	11.4017	0	667.505	21.3952	0.287938	237.477	69.4893	18.3222	49.4736	3.41152	51.371	-5.93501	29.3571	7.51531
28.5854	98.3729	2001	1	1406	1951	10.5238	11.4017	0	667.505	21.3952	0.287938	237.477	69.4893	18.3222	49.4736	3.41152	51.371	-5.93501	29.3571	7.51531
28.5854	98.3771	2001	1	1407	1758	10.5238	11.4017	0	667.505	21.3952	0.287938	237.477	69.4893	18.3222	49.4736	3.41152	51.371	-5.93501	29.3571	7.51531
28.5854	98.3812	2001	1	1408	2261	10.5101	11.3916	0	664.393	21.2493	0.280052	236.649	69.2412	18.2596	49.3366	3.39368	50.6216	-5.98386	29.2948	7.51343
28.5854	98.3854	2001	1	1409	5067	10.5101	11.3916	0	664.393	21.2493	0.280052	236.649	69.2412	18.2596	49.3366	3.39368	50.6216	-5.98386	29.2948	7.51343
28.5812	98.3604	2001	1	1410	3991	10.5376	11.4118	0	670.457	21.533	0.295845	238.271	69.7276	18.3824	49.6048	3.42857	52.0941	-5.88834	29.417	7.51665
28.5812	98.3646	2001	1	1411	3211	10.5376	11.4118	0	670.457	21.533	0.295845	238.271	69.7276	18.3824	49.6048	3.42857	52.0941	-5.88834	29.417	7.51665
28.5812	98.3687	2001	1	1412	2670	10.5238	11.4017	0	667.505	21.3952	0.287938	237.477	69.4893	18.3222	49.4736	3.41152	51.371	-5.93501	29.3571	7.51531
28.5812	98.3729	2001	1	1413	1953	10.5238	11.4017	0	667.505	21.3952	0.287938	237.477	69.4893	18.3222	49.4736	3.41152	51.371	-5.93501	29.3571	7.51531
28.5812	98.3771	2001	1	1414	3185	10.5238	11.4017	0	667.505	21.3952	0.287938	237.477	69.4893	18.3222	49.4736	3.41152	51.371	-5.93501	29.3571	7.51531
28.5812	98.3812	2001	1	1415	4676	10.5101	11.3916	0	664.393	21.2493	0.280052	236.649	69.2412	18.2596	49.3366	3.39368	50.6216	-5.98386	29.2948	7.51343
28.5771	98.3604	2001	1	1416	3844	10.5332	11.4006	0	673.213	21.6731	0.29416	238.808	69.8873	18.4203	49.6963	3.44045	52.337	-5.85277	29.4349	7.52386
28.5771	98.3646	2001	1	1417	2834	10.5332	11.4006	0	673.213	21.6731	0.29416	238.808	69.8873	18.4203	49.6963	3.44045	52.337	-5.85277	29.4349	7.52386
28.5771	98.3687	2001	1	1418	2424	10.5193	11.3905	0	670.266	21.5358	0.286178	238.013	69.6485	18.36	49.5651	3.42341	51.6139	-5.89953	29.375	7.52266
28.5771	98.3729	2001	1	1419	2305	10.5193	11.3905	0	670.266	21.5358	0.286178	238.013	69.6485	18.36	49.5651	3.42341	51.6139	-5.89953	29.375	7.52266
28.5771	98.3771	2001	1	1420	4513	10.5193	11.3905	0	670.266	21.5358	0.286178	238.013	69.6485	18.36	49.5651	3.42341	51.6139	-5.89953	29.375	7.52266
28.5729	98.3604	2001	1	1421	3499	10.5332	11.4006	0	673.213	21.6731	0.29416	238.808	69.8873	18.4203	49.6963	3.44045	52.337	-5.85277	29.4349	7.52386
28.5729	98.3646	2001	1	1422	2862	10.5332	11.4006	0	673.213	21.6731	0.29416	238.808	69.8873	18.4203	49.6963	3.44045	52.337	-5.85277	29.4349	7.52386
28.5729	98.3687	2001	1	1423	2495	10.5193	11.3905	0	670.266	21.5358	0.286178	238.013	69.6485	18.36	49.5651	3.42341	51.6139	-5.89953	29.375	7.52266
28.5729	98.3729	2001	1	1424	2737	10.5193	11.3905	0	670.266	21.5358	0.286178	238.013	69.6485	18.36	49.5651	3.42341	51.6139	-5.89953	29.375	7.52266
28.5729	98.3771	2001	1	1425	2737	10.5193	11.3905	0	670.266	21.5358	0.286178	238.013	69.6485	18.36	49.5651	3.42341	51.6139	-5.89953	29.375	7.52266
28.5687	98.3604	2001	1	1426	3423	10.5332	11.4006	0	673.213	21.6731	0.29416	238.808	69.8873	18.4203	49.6963	3.44045	52.337	-5.85277	29.4349	7.52386
28.5687	98.3646	2001	1	1427	2918	10.5332	11.4006	0	673.213	21.6731	0.29416	238.808	69.8873	18.4203	49.6963	3.44045	52.337	-5.85277	29.4349	7.52386
28.5687	98.3687	2001	1	1428	2523	10.5193	11.3905	0	670.266	21.5358	0.286178	238.013	69.6485	18.36	49.5651	3.42341	51.6139	-5.89953	29.375	7.52266
28.5687	98.3729	2001	1	1429	2523	10.5193	11.3905	0	670.266	21.5358	0.286178	238.013	69.6485	18.36	49.5651	3.42341	51.6139	-5.89953	29.375	7.52266
28.5687	98.3771	2001	1	1430	2709	10.5193	11.3905	0	670.266	21.5358	0.286178	238.013	69.6485	18.36	49.5651	3.42341	51.6139	-5.89953	29.375	7.52266
28.5646	98.3604	2001	1	1431	3457	10.529	11.3898	0	676.121	21.8208	0.292572	239.378	70.0568	18.4606	49.7937	3.45313	52.6121	-5.81509	29.4555	7.53154
28.5646	98.3646	2001	1	1432	3457	10.529	11.3898	0	676.121	21.8208	0.292572	239.378	70.0568	18.4606	49.7937	3.45313	52.6121	-5.81509	29.4555	7.53154
28.5646	98.3687	2001	1	1433	2731	10.515	11.3797	0	673.187	21.6843	0.284518	238.584	69.8182	18.4003	49.6628	3.43616	51.8905	-5.86182	29.3958	7.53049
28.5646	98.3729	2001	1	1434	2325	10.515	11.3797	0	673.187	21.6843	0.284518	238.584	69.8182	18.4003	49.6628	3.43616	51.8905	-5.86182	29.3958	7.53049
28.5646	98.3771	2001	1	1435	2832	10.515	11.3797	0	673.187	21.6843	0.284518	238.584	69.8182	18.4003	49.6628	3.43616	51.8905	-5.86182	29.3958	7.53049
28.5604	98.3604	2001	1	1436	5211	10.529	11.3898	0	676.121	21.8208	0.292572	239.378	70.0568	18.4606	49.7937	3.45313	52.6121	-5.81509	29.4555	7.53154
28.5604	98.3646	2001	1	1437	6375	10.529	11.3898	0	676.121	21.8208	0.292572	239.378	70.0568	18.4606	49.7937	3.45313	52.6121	-5.81509	29.4555	7.53154
28.5604	98.3687	2001	1	1438	2995	10.515	11.3797	0	673.187	21.6843	0.284518	238.584	69.8182	18.4003	49.6628	3.43616	51.8905	-5.86182	29.3958	7.53049
28.5604	98.3729	2001	1	1439	2372	10.515	11.3797	0	673.187	21.6843	0.284518	238.584	69.8182	18.4003	49.6628	3.43616	51.8905	-5.86182	29.3958	7.53049
28.5604	98.3771	2001	1	1440	2922	10.515	11.3797	0	673.187	21.6843	0.284518	238.584	69.8182	18.4003	49.6628	3.43616	51.8905	-5.86182	29.3958	7.53049
28.5562	98.3646	2001	1	1441	4624	10.529	11.3898	0	676.121	21.8208	0.292572	239.378	70.0568	18.4606	49.7937	3.45313	52.6121	-5.81509	29.4555	7.53154
28.5562	98.3687	2001	1	1442	2851	10.515	11.3797	0	673.187	21.6843	0.284518	238.584	69.8182	18.4003	49.6628	3.43616	51.8905	-5.86182	29.3958	7.53049
28.5562	98.3729	2001	1	1443	2580	10.515	11.3797	0	673.187	21.6843	0.284518	238.584	69.8182	18.4003	49.6628	3.43616	51.8905	-5.86182	29.3958	7.53049
28.5562	98.3771	2001	1	1444	2927	10.515	11.3797	0	673.187	21.6843	0.284518	238.584	69.8182	18.4003	49.6628	3.43616	51.8905	-5.86182	29.3958	7.53049
28.5521	98.3646	2001	1	1445	5101	10.5251	11.3793	0	679.183	21.9763	0.291083	239.983	70.2364	18.5034	49.897	3.46666	52.9199	-5.77524	29.479	7.53968
28.5521	98.3687	2001	1	1446	2375	10.511	11.3693	0	676.273	21.841	0.282959	239.192	69.9986	18.4432	49.7668	3.4498	52.2015	-5.82181	29.4197	7.53883
28.5521	98.3729	2001	1	1447	2363	10.511	11.3693	0	676.273	21.841	0.282959	239.192	69.9986	18.4432	49.7668	3.4498	52.2015	-5.82181	29.4197	7.53883
28.5521	98.3771	2001	1	1448	3162	10.511	11.3693	0	676.273	21.841	0.282959	239.192	69.9986	18.4432	49.7668	3.4498	52.2015	-5.82181	29.4197	7.53883
28.5521	98.3812	2001	1	1449	3162	10.4969	11.3594	0	673.187	21.6969	0.274862	238.364	69.7501	18.3804	49.6302	3.43207	51.4548	-5.87075	29.358	7.53741
28.5521	98.3854	2001	1	1450	3832	10.4969	11.3594	0	673.187	21.6969	0.274862	238.364	69.7501	18.3804	49.6302	3.43207	51.4548	-5.87075	29.358	7.53741
28.5479	98.3646	2001	1	1451	3402	10.5251	11.3793	0	679.183	21.9763	0.291083	239.983	70.2364	18.5034	49.897	3.46666	52.9199	-5.77524	29.479	7.53968
28.5479	98.3687	2001	1	1452	2606	10.511	11.3693	0	676.273	21.841	0.282959	239.192	69.9986	18.4432	49.7668	3.4498	52.2015	-5.82181	29.4197	7.53883
28.5479	98.3729	2001	1	1453	2449	10.511	11.3693	0	676.273	21.841	0.282959	239.192	69.9986	18.4432	49.7668	3.4498	52.2015	-5.82181	29.4197	7.53883
28.5479	98.3771	2001	1	1454	2449	10.511	11.3693	0	676.273	21.841	0.282959	239.192	69.9986	18.4432	49.7668	3.4498	52.2015	-5.82181	29.4197	7.53883
28.5479	98.3812	2001	1	1455	3288	10.4969	11.3594	0	673.187	21.6969	0.274862	238.364	69.7501	18.3804	49.6302	3.43207	51.4548	-5.87075	29.358	7.53741
28.5479	98.3854	2001	1	1456	3562	10.4969	11.3594	0	673.187	21.6969	0.274862	238.364	69.7501	18.3804	49.6302	3.43207	51.4548	-5.87075	29.358	7.53741
28.5479	98.3896	2001	1	1457	3802	10.4969	11.3594	0	673.187	21.6969	0.274862	238.364	69.7501	18.3804	49.6302	3.43207	51.4548	-5.87075	29.358	7.53741
28.5437	98.3604	2001	1	1458	4178	10.5251	11.3793	0	679.183	21.9763	0.291083	239.983	70.2364	18.5034	49.897	3.46666	52.9199	-5.77524	29.479	7.53968
28.5437	98.3646	2001	1	1459	3107	10.5251	11.3793	0	679.183	21.9763	0.291083	239.983	70.2364	18.5034	49.897	3.46666	52.9199	-5.77524	29.479	7.53968
28.5437	98.3687	2001	1	1460	3107	10.511	11.3693	0	676.273	21.841	0.282959	239.192	69.9986	18.4432	49.7668	3.4498	52.2015	-5.82181	29.4197	7.53883
28.5437	98.3729	2001	1	1461	2635	10.511	11.3693	0	676.273	21.841	0.282959	239.192	69.9986	18.4432	49.7668	3.4498	52.2015	-5.82181	29.4197	7.53883
28.5437	98.3771	2001	1	1462	2424	10.511	11.3693	0	676.273	21.841	0.282959	239.192	69.9986	18.4432	49.7668	3.4498	52.2015	-5.82181	29.4197	7.53883
28.5437	98.3812	2001	1	1463	3303	10.4969	11.3594	0	673.187	21.6969	0.274862	238.364	69.7501	18.3804	49.6302	3.43207	51.4548	-5.87075	29.358	7.53741
28.5437	98.3854	2001	1	1464	3525	10.4969	11.3594	0	673.187	21.6969	0.274862	238.364	69.7501	18.3804	49.6302	3.43207	51.4548	-5.87075	29.358	7.53741
28.5437	98.3896	2001	1	1465	3586	10.4969	11.3594	0	673.187	21.6969	0.274862	238.364	69.7501	18.3804	49.6302	3.43207	51.4548	-5.87075	29.358	7.53741
28.5396	98.3604	2001	1	1466	4708	10.5214	11.3692	0	682.406	22.1396	0.289692	240.624	70.4265	18.5486	50.0065	3.48103	53.2609	-5.73315	29.5055	7.5483
28.5396	98.3646	2001	1	1467	4708	10.5214	11.3692	0	682.406	22.1396	0.289692	240.624	70.4265	18.5486	50.0065	3.48103	53.2609	-5.73315	29.5055	7.5483
28.5396	98.3687	2001	1	1468	5267	10.5072	11.3592	0	679.529	22.0062	0.281503	239.838	70.19	18.4888	49.8773	3.46434	52.5475	-5.77941	29.4467	7.54768
28.5396	98.3729	2001	1	1469	2814	10.5072	11.3592	0	679.529	22.0062	0.281503	239.838	70.19	18.4888	49.8773	3.46434	52.5475	-5.77941	29.4467	7.54768
28.5396	98.3771	2001	1	1470	2913	10.5072	11.3592	0	679.529	22.0062	0.281503	239.838	70.19	18.4888	49.8773	3.46434	52.5475	-5.77941	29.4467	7.54768
28.5396	98.3812	2001	1	1471	3138	10.493	11.3493	0	676.473	21.8637	0.273342	239.015	69.9428	18.4263	49.7417	3.44675	51.8052	-5.8281	29.3855	7.54648
28.5396	98.3854	2001	1	1472	3688	10.493	11.3493	0	676.473	21.8637	0.273342	239.015	69.9428	18.4263	49.7417	3.44675	51.8052	-5.8281	29.3855	7.54648
28.5396	98.3896	2001	1	1473	3740	10.493	11.3493	0	676.473	21.8637	0.273342	239.015	69.9428	18.4263	49.7417	3.44675	51.8052	-5.8281	29.3855	7.54648
28.5396	98.3937	2001	1	1474	4099	10.4788	11.3395	0	673.228	21.7117	0.26521	238.152	69.6841	18.3611	49.5993	3.42824	51.0328	-5.87933	29.3216	7.54465
28.5396	98.3979	2001	1	1475	4099	10.4788	11.3395	0	673.228	21.7117	0.26521	238.152	69.6841	18.3611	49.5993	3.42824	51.0328	-5.87933	29.3216	7.54465
28.5396	98.4021	2001	1	1476	4483	10.4788	11.3395	0	673.228	21.7117	0.26521	238.152	69.6841	18.3611	49.5993	3.42824	51.0328	-5.87933	29.3216	7.54465
28.5354	98.3604	2001	1	1477	5284	10.5214	11.3692	0	682.406	22.1396	0.289692	240.624	70.4265	18.5486	50.0065	3.48103	53.2609	-5.73315	29.5055	7.5483
28.5354	98.3646	2001	1	1478	5080	10.5214	11.3692	0	682.406	22.1396	0.289692	240.624	70.4265	18.5486	50.0065	3.48103	53.2609	-5.73315	29.5055	7.5483
28.5354	98.3687	2001	1	1479	4818	10.5072	11.3592	0	679.529	22.0062	0.281503	239.838	70.19	18.4888	49.8773	3.46434	52.5475	-5.77941	29.4467	7.54768
28.5354	98.3729	2001	1	1480	2766	10.5072	11.3592	0	679.529	22.0062	0.281503	239.838	70.19	18.4888	49.8773	3.46434	52.5475	-5.77941	29.4467	7.54768
28.5354	98.3771	2001	1	1481	2830	10.5072	11.3592	0	679.529	22.0062	0.281503	239.838	70.19	18.4888	49.8773	3.46434	52.5475	-5.77941	29.4467	7.54768
28.5354	98.3812	2001	1	1482	3169	10.493	11.3493	0	676.473	21.8637	0.273342	239.015	69.9428	18.4263	49.7417	3.44675	51.8052	-5.8281	29.3855	7.54648
28.5354	98.3854	2001	1	1483	3020	10.493	11.3493	0	676.473	21.8637	0.273342	239.015	69.9428	18.4263	49.7417	3.44675	51.8052	-5.8281	29.3855	7.54648
28.5354	98.3896	2001	1	1484	3020	10.493	11.3493	0	676.473	21.8637	0.273342	239.015	69.9428	18.4263	49.7417	3.44675	51.8052	-5.8281	29.3855	7.54648
28.5354	98.3937	2001	1	1485	3422	10.4788	11.3395	0	673.228	21.7117	0.26521	238.152	69.6841	18.3611	49.5993	3.42824	51.0328	-5.87933	29.3216	7.54465
28.5354	98.3979	2001	1	1486	3715	10.4788	11.3395	0	673.228	21.7117	0.26521	238.152	69.6841	18.3611	49.5993	3.42824	51.0328	-5.87933	29.3216	7.54465
28.5354	98.4021	2001	1	1487	4538	10.4788	11.3395	0	673.228	21.7117	0.26521	238.152	69.6841	18.3611	49.5993	3.42824	51.0328	-5.87933	29.3216	7.54465
28.5312	98.3604	2001	1	1488	4602	10.5214	11.3692	0	682.406	22.1396	0.289692	240.624	70.4265	18.5486	50.0065	3.48103	53.2609	-5.73315	29.5055	7.5483
28.5312	98.3646	2001	1	1489	3916	10.5214	11.3692	0	682.406	22.1396	0.289692	240.624	70.4265	18.5486	50.0065	3.48103	53.2609	-5.73315	29.5055	7.5483
28.5312	98.3687	2001	1	1490	2667	10.5072	11.3592	0	679.529	22.0062	0.281503	239.838	70.19	18.4888	49.8773	3.46434	52.5475	-5.77941	29.4467	7.54768
28.5312	98.3729	2001	1	1491	2358	10.5072	11.3592	0	679.529	22.0062	0.281503	239.838	70.19	18.4888	49.8773	3.46434	52.5475	-5.77941	29.4467	7.54768
28.5312	98.3771	2001	1	1492	2138	10.5072	11.3592	0	679.529	22.0062	0.281503	239.838	70.19	18.4888	49.8773	3.46434	52.5475	-5.77941	29.4467	7.54768
28.5312	98.3812	2001	1	1493	2155	10.493	11.3493	0	676.473	21.8637	0.273342	239.015	69.9428	18.4263	49.7417	3.44675	51.8052	-5.8281	29.3855	7.54648
28.5312	98.3854	2001	1	1494	2155	10.493	11.3493	0	676.473	21.8637	0.273342	239.015	69.9428	18.4263	49.7417	3.44675	51.8052	-5.8281	29.3855	7.54648
28.5312	98.3896	2001	1	1495	2310	10.493	11.3493	0	676.473	21.8637	0.273342	239.015	69.9428	18.4263	49.7417	3.44675	51.8052	-5.8281	29.3855	7.54648
28.5312	98.3937	2001	1	1496	2846	10.4788	11.3395	0	673.228	21.7117	0.26521	238.152	69.6841	18.3611	49.5993	3.42824	51.0328	-5.87933	29.3216	7.54465
28.5312	98.3979	2001	1	1497	3159	10.4788	11.3395	0	673.228	21.7117	0.26521	238.152	69.6841	18.3611	49.5993	3.42824	51.0328	-5.87933	29.3216	7.54465
28.5312	98.4021	2001	1	1498	3760	10.4788	11.3395	0	673.228	21.7117	0.26521	238.152	69.6841	18.3611	49.5993	3.42824	51.0328	-5.87933	29.3216	7.54465
28.5271	98.3604	2001	1	1499	6387	10.5179	11.3593	0	685.792	22.3111	0.2884	241.3	70.6271	18.5965	50.1223	3.49628	53.6353	-5.68878	29.5348	7.55741
28.5271	98.3646	2001	1	1500	3611	10.5179	11.3593	0	685.792	22.3111	0.2884	241.3	70.6271	18.5965	50.1223	3.49628	53.6353	-5.68878	29.5348	7.55741
28.5271	98.3687	2001	1	1501	2904	10.5036	11.3495	0	682.959	22.1801	0.280148	240.522	70.3928	18.5371	49.9946	3.4798	52.9288	-5.73459	29.4767	7.55705
28.5271	98.3729	2001	1	1502	3907	10.5036	11.3495	0	682.959	22.1801	0.280148	240.522	70.3928	18.5371	49.9946	3.4798	52.9288	-5.73459	29.4767	7.55705
28.5271	98.3771	2001	1	1503	3907	10.5036	11.3495	0	682.959	22.1801	0.280148	240.522	70.3928	18.5371	49.9946	3.4798	52.9288	-5.73459	29.4767	7.55705
28.5271	98.3812	2001	1	1504	2103	10.4893	11.3397	0	679.945	22.0399	0.271927	239.706	70.1475	18.4751	49.8603	3.46243	52.193	-5.78286	29.4162	7.55609
28.5271	98.3854	2001	1	1505	2315	10.4893	11.3397	0	679.945	22.0399	0.271927	239.706	70.1475	18.4751	49.8603	3.46243	52.193	-5.78286	29.4162	7.55609
28.5271	98.3896	2001	1	1506	2809	10.4893	11.3397	0	679.945	22.0399	0.271927	239.706	70.1475	18.4751	49.8603	3.46243	52.193	-5.78286	29.4162	7.55609
28.5271	98.3937	2001	1	1507	3124	10.4751	11.3299	0	676.738	21.8899	0.263737	238.85	69.8905	18.4102	49.7192	3.4441	51.4266	-5.83372	29.353	7.5545
28.5271	98.3979	2001	1	1508	3682	10.4751	11.3299	0	676.738	21.8899	0.263737	238.85	69.8905	18.4102	49.7192	3.4441	51.4266	-5.83372	29.353	7.5545
28.5271	98.4021	2001	1	1509	4100	10.4751	11.3299	0	676.738	21.8899	0.263737	238.85	69.8905	18.4102	49.7192	3.4441	51.4266	-5.83372	29.353	7.5545
28.5271	98.4562	2001	1	1510	3703	10.4044	11.282	0	657.443	20.9743	0.223291	233.895	68.408	18.0389	48.8961	3.33635	47.0757	-6.1318	28.9924	7.53579
28.5271	98.4604	2001	1	1511	3868	10.4044	11.282	0	657.443	20.9743	0.223291	233.895	68.408	18.0389	48.8961	3.33635	47.0757	-6.1318	28.9924	7.53579
28.5229	98.3646	2001	1	1512	5467	10.5179	11.3593	0	685.792	22.3111	0.2884	241.3	70.6271	18.5965	50.1223	3.49628	53.6353	-5.68878	29.5348	7.55741
28.5229	98.3687	2001	1	1513	4847	10.5036	11.3495	0	682.959	22.1801	0.280148	240.522	70.3928	18.5371	49.9946	3.4798	52.9288	-5.73459	29.4767	7.55705
28.5229	98.3729	2001	1	1514	4847	10.5036	11.3495	0	682.959	22.1801	0.280148	240.522	70.3928	18.5371	49.9946	3.4798	52.9288	-5.73459	29.4767	7.55705
28.5229	98.3771	2001	1	1515	4563	10.5036	11.3495	0	682.959	22.1801	0.280148	240.522	70.3928	18.5371	49.9946	3.4798	52.9288	-5.73459	29.4767	7.55705
28.5229	98.3812	2001	1	1516	3716	10.4893	11.3397	0	679.945	22.0399	0.271927	239.706	70.1475	18.4751	49.8603	3.46243	52.193	-5.78286	29.4162	7.55609
28.5229	98.3854	2001	1	1517	2239	10.4893	11.3397	0	679.945	22.0399	0.271927	239.706	70.1475	18.4751	49.8603	3.46243	52.193	-5.78286	29.4162	7.55609
28.5229	98.3896	2001	1	1518	2836	10.4893	11.3397	0	679.945	22.0399	0.271927	239.706	70.1475	18.4751	49.8603	3.46243	52.193	-5.78286	29.4162	7.55609
28.5229	98.3937	2001	1	1519	3480	10.4751	11.3299	0	676.738	21.8899	0.263737	238.85	69.8905	18.4102	49.7192	3.4441	51.4266	-5.83372	29.353	7.5545
28.5229	98.3979	2001	1	1520	3890	10.4751	11.3299	0	676.738	21.8899	0.263737	238.85	69.8905	18.4102	49.7192	3.4441	51.4266	-5.83372	29.353	7.5545
28.5229	98.4021	2001	1	1521	4316	10.4751	11.3299	0	676.738	21.8899	0.263737	238.85	69.8905	18.4102	49.7192	3.4441	51.4266	-5.83372	29.353	7.5545
28.5229	98.4562	2001	1	1522	3723	10.4044	11.282	0	657.443	20.9743	0.223291	233.895	68.408	18.0389	48.8961	3.33635	47.0757	-6.1318	28.9924	7.53579
28.5229	98.4604	2001	1	1523	4726	10.4044	11.282	0	657.443	20.9743	0.223291	233.895	68.408	18.0389	48.8961	3.33635	47.0757	-6.1318	28.9924	7.53579
28.5187	98.3687	2001	1	1524	5304	10.5002	11.34	0	686.568	22.3629	0.278895	241.246	70.6072	18.5882	50.1186	3.49621	53.3457	-5.68729	29.5099	7.56694
28.5187	98.3729	2001	1	1525	5457	10.5002	11.34	0	686.568	22.3629	0.278895	241.246	70.6072	18.5882	50.1186	3.49621	53.3457	-5.68729	29.5099	7.56694
28.5187	98.3771	2001	1	1526	4938	10.5002	11.34	0	686.568	22.3629	0.278895	241.246	70.6072	18.5882	50.1186	3.49621	53.3457	-5.68729	29.5099	7.56694
28.5187	98.3812	2001	1	1527	2362	10.4859	11.3303	0	683.608	22.2255	0.270616	240.439	70.3646	18.5268	49.9862	3.47911	52.6186	-5.73497	29.4502	7.56628
28.5187	98.3854	2001	1	1528	2102	10.4859	11.3303	0	683.608	22.2255	0.270616	240.439	70.3646	18.5268	49.9862	3.47911	52.6186	-5.73497	29.4502	7.56628
28.5187	98.3896	2001	1	1529	2126	10.4859	11.3303	0	683.608	22.2255	0.270616	240.439	70.3646	18.5268	49.9862	3.47911	52.6186	-5.73497	29.4502	7.56628
28.5187	98.3937	2001	1	1530	2786	10.4716	11.3206	0	680.452	22.0783	0.262372	239.593	70.1102	18.4626	49.8468	3.46103	51.8604	-5.78528	29.3878	7.56496
28.5187	98.3979	2001	1	1531	3244	10.4716	11.3206	0	680.452	22.0783	0.262372	239.593	70.1102	18.4626	49.8468	3.46103	51.8604	-5.78528	29.3878	7.56496
28.5187	98.4021	2001	1	1532	3244	10.4716	11.3206	0	680.452	22.0783	0.262372	239.593	70.1102	18.4626	49.8468	3.46103	51.8604	-5.78528	29.3878	7.56496
28.5187	98.4562	2001	1	1533	3951	10.4006	11.2732	0	661.334	21.1722	0.221703	234.668	68.6361	18.0932	49.0298	3.3542	47.5408	-6.08157	29.0303	7.54735
28.5187	98.4604	2001	1	1534	3770	10.4006	11.2732	0	661.334	21.1722	0.221703	234.668	68.6361	18.0932	49.0298	3.3542	47.5408	-6.08157	29.0303	7.54735
28.5146	98.3729	2001	1	1535	5390	10.5002	11.34	0	686.568	22.3629	0.278895	241.246	70.6072	18.5882	50.1186	3.49621	53.3457	-5.68729	29.5099	7.56694
28.5146	98.3771	2001	1	1536	5277	10.5002	11.34	0	686.568	22.3629	0.278895	241.246	70.6072	18.5882	50.1186	3.49621	53.3457	-5.68729	29.5099	7.56694
28.5146	98.3812	2001	1	1537	2417	10.4859	11.3303	0	683.608	22.2255	0.270616	240.439	70.3646	18.5268	49.9862	3.47911	52.6186	-5.73497	29.4502	7.56628
28.5146	98.3854	2001	1	1538	1594	10.4859	11.3303	0	683.608	22.2255	0.270616	240.439	70.3646	18.5268	49.9862	3.47911	52.6186	-5.73497	29.4502	7.56628
28.5146	98.3896	2001	1	1539	1794	10.4859	11.3303	0	683.608	22.2255	0.270616	240.439	70.3646	18.5268	49.9862	3.47911	52.6186	-5.73497	29.4502	7.56628
28.5146	98.3937	2001	1	1540	1794	10.4716	11.3206	0	680.452	22.0783	0.262372	239.593	70.1102	18.4626	49.8468	3.46103	51.8604	-5.78528	29.3878	7.56496
28.5146	98.3979	2001	1	1541	2965	10.4716	11.3206	0	680.452	22.0783	0.262372	239.593	70.1102	18.4626	49.8468	3.46103	51.8604	-5.78528	29.3878	7.56496
28.5146	98.4021	2001	1	1542	5041	10.4716	11.3206	0	680.452	22.0783	0.262372	239.593	70.1102	18.4626	49.8468	3.46103	51.8604	-5.78528	29.3878	7.56496
28.5146	98.4562	2001	1	1543	3566	10.4006	11.2732	0	661.334	21.1722	0.221703	234.668	68.6361	18.0932	49.0298	3.3542	47.5408	-6.08157	29.0303	7.54735
28.5146	98.4604	2001	1	1544	3509	10.4006	11.2732	0	661.334	21.1722	0.221703	234.668	68.6361	18.0932	49.0298	3.3542	47.5408	-6.08157	29.0303	7.54735
28.5104	98.3771	2001	1	1545	5403	10.5002	11.34	0	686.568	22.3629	0.278895	241.246	70.6072	18.5882	50.1186	3.49621	53.3457	-5.68729	29.5099	7.56694
28.5104	98.3812	2001	1	1546	2484	10.4859	11.3303	0	683.608	22.2255	0.270616	240.439	70.3646	18.5268	49.9862	3.47911	52.6186	-5.73497	29.4502	7.56628
28.5104	98.3854	2001	1	1547	1736	10.4859	11.3303	0	683.608	22.2255	0.270616	240.439	70.3646	18.5268	49.9862	3.47911	52.6186	-5.73497	29.4502	7.56628
28.5104	98.3896	2001	1	1548	1736	10.4859	11.3303	0	683.608	22.2255	0.270616	240.439	70.3646	18.5268	49.9862	3.47911	52.6186	-5.73497	29.4502	7.56628
28.5104	98.3937	2001	1	1549	1806	10.4716	11.3206	0	680.452	22.0783	0.262372	239.593	70.1102	18.4626	49.8468	3.46103	51.8604	-5.78528	29.3878	7.56496
28.5104	98.3979	2001	1	1550	2808	10.4716	11.3206	0	680.452	22.0783	0.262372	239.593	70.1102	18.4626	49.8468	3.46103	51.8604	-5.78528	29.3878	7.56496
28.5104	98.4021	2001	1	1551	3290	10.4716	11.3206	0	680.452	22.0783	0.262372	239.593	70.1102	18.4626	49.8468	3.46103	51.8604	-5.78528	29.3878	7.56496
28.5104	98.4562	2001	1	1552	3348	10.4006	11.2732	0	661.334	21.1722	0.221703	234.668	68.6361	18.0932	49.0298	3.3542	47.5408	-6.08157	29.0303	7.54735
28.5104	98.4604	2001	1	1553	3086	10.4006	11.2732	0	661.334	21.1722	0.221703	234.668	68.6361	18.0932	49.0298	3.3542	47.5408	-6.08157	29.0303	7.54735
28.5104	98.4646	2001	1	1554	2815	10.4006	11.2732	0	661.334	21.1722	0.221703	234.668	68.6361	18.0932	49.0298	3.3542	47.5408	-6.08157	29.0303	7.54735
28.5062	98.3729	2001	1	1555	4046	10.4971	11.3309	0	690.357	22.5546	0.277741	242.009	70.8332	18.6422	50.2495	3.51357	53.7985	-5.63748	29.5462	7.57737
28.5062	98.3771	2001	1	1556	2993	10.4971	11.3309	0	690.357	22.5546	0.277741	242.009	70.8332	18.6422	50.2495	3.51357	53.7985	-5.63748	29.5462	7.57737
28.5062	98.3812	2001	1	1557	2993	10.4827	11.3212	0	687.464	22.4208	0.269407	241.215	70.5942	18.5816	50.1195	3.4968	53.0821	-5.68439	29.4875	7.57703
28.5062	98.3854	2001	1	1558	2331	10.4827	11.3212	0	687.464	22.4208	0.269407	241.215	70.5942	18.5816	50.1195	3.4968	53.0821	-5.68439	29.4875	7.57703
28.5062	98.3896	2001	1	1559	2297	10.4827	11.3212	0	687.464	22.4208	0.269407	241.215	70.5942	18.5816	50.1195	3.4968	53.0821	-5.68439	29.4875	7.57703
28.5062	98.3937	2001	1	1560	2338	10.4683	11.3116	0	684.374	22.277	0.261111	240.381	70.3432	18.5182	49.9823	3.47906	52.3344	-5.73396	29.4261	7.57603
28.5062	98.3979	2001	1	1561	2603	10.4683	11.3116	0	684.374	22.277	0.261111	240.381	70.3432	18.5182	49.9823	3.47906	52.3344	-5.73396	29.4261	7.57603
28.5062	98.4021	2001	1	1562	3478	10.4683	11.3116	0	684.374	22.277	0.261111	240.381	70.3432	18.5182	49.9823	3.47906	52.3344	-5.73396	29.4261	7.57603
28.5062	98.4062	2001	1	1563	3493	10.454	11.3021	0	681.074	22.1225	0.252856	239.503	70.0796	18.4517	49.8376	3.46028	51.5537	-5.78635	29.3618	7.57434
28.5062	98.4104	2001	1	1564	3651	10.454	11.3021	0	681.074	22.1225	0.252856	239.503	70.0796	18.4517	49.8376	3.46028	51.5537	-5.78635	29.3618	7.57434
28.5062	98.4146	2001	1	1565	3651	10.454	11.3021	0	681.074	22.1225	0.252856	239.503	70.0796	18.4517	49.8376	3.46028	51.5537	-5.78635	29.3618	7.57434
28.5062	98.4521	2001	1	1566	3323	10.4113	11.2739	0	669.787	21.5885	0.228335	236.583	69.2051	18.2324	49.3539	3.39711	48.9931	-5.96201	29.1503	7.56467
28.5062	98.4562	2001	1	1567	3330	10.3971	11.2646	0	665.518	21.3848	0.220244	235.505	68.883	18.152	49.1745	3.37355	48.0601	-6.02732	29.0729	7.55977
28.5062	98.4604	2001	1	1568	3013	10.3971	11.2646	0	665.518	21.3848	0.220244	235.505	68.883	18.152	49.1745	3.37355	48.0601	-6.02732	29.0729	7.55977
28.5021	98.3729	2001	1	1569	4133	10.4971	11.3309	0	690.357	22.5546	0.277741	242.009	70.8332	18.6422	50.2495	3.51357	53.7985	-5.63748	29.5462	7.57737
28.5021	98.3771	2001	1	1570	4133	10.4971	11.3309	0	690.357	22.5546	0.277741	242.009	70.8332	18.6422	50.2495	3.51357	53.7985	-5.63748	29.5462	7.57737
28.5021	98.3812	2001	1	1571	2968	10.4827	11.3212	0	687.464	22.4208	0.269407	241.215	70.5942	18.5816	50.1195	3.4968	53.0821	-5.68439	29.4875	7.57703
28.5021	98.3854	2001	1	1572	2698	10.4827	11.3212	0	687.464	22.4208	0.269407	241.215	70.5942	18.5816	50.1195	3.4968	53.0821	-5.68439	29.4875	7.57703
28.5021	98.3896	2001	1	1573	3032	10.4827	11.3212	0	687.464	22.4208	0.269407	241.215	70.5942	18.5816	50.1195	3.4968	53.0821	-5.68439	29.4875	7.57703
28.5021	98.3937	2001	1	1574	2320	10.4683	11.3116	0	684.374	22.277	0.261111	240.381	70.3432	18.5182	49.9823	3.47906	52.3344	-5.73396	29.4261	7.57603
28.5021	98.3979	2001	1	1575	2556	10.4683	11.3116	0	684.374	22.277	0.261111	240.381	70.3432	18.5182	49.9823	3.47906	52.3344	-5.73396	29.4261	7.57603
28.5021	98.4021	2001	1	1576	2893	10.4683	11.3116	0	684.374	22.277	0.261111	240.381	70.3432	18.5182	49.9823	3.47906	52.3344	-5.73396	29.4261	7.57603
28.5021	98.4062	2001	1	1577	3259	10.454	11.3021	0	681.074	22.1225	0.252856	239.503	70.0796	18.4517	49.8376	3.46028	51.5537	-5.78635	29.3618	7.57434
28.5021	98.4104	2001	1	1578	3259	10.454	11.3021	0	681.074	22.1225	0.252856	239.503	70.0796	18.4517	49.8376	3.46028	51.5537	-5.78635	29.3618	7.57434
28.5021	98.4146	2001	1	1579	3652	10.454	11.3021	0	681.074	22.1225	0.252856	239.503	70.0796	18.4517	49.8376	3.46028	51.5537	-5.78635	29.3618	7.57434
28.5021	98.4187	2001	1	1580	3578	10.4397	11.2926	0	677.551	21.9567	0.244641	238.579	69.8026	18.382	49.685	3.4404	50.7379	-5.8417	29.2945	7.57191
28.5021	98.4479	2001	1	1581	3270	10.4113	11.2739	0	669.787	21.5885	0.228335	236.583	69.2051	18.2324	49.3539	3.39711	48.9931	-5.96201	29.1503	7.56467
28.5021	98.4521	2001	1	1582	3195	10.4113	11.2739	0	669.787	21.5885	0.228335	236.583	69.2051	18.2324	49.3539	3.39711	48.9931	-5.96201	29.1503	7.56467
28.5021	98.4562	2001	1	1583	3268	10.3971	11.2646	0	665.518	21.3848	0.220244	235.505	68.883	18.152	49.1745	3.37355	48.0601	-6.02732	29.0729	7.55977
28.5021	98.4604	2001	1	1584	3483	10.3971	11.2646	0	665.518	21.3848	0.220244	235.505	68.883	18.152	49.1745	3.37355	48.0601	-6.02732	29.0729	7.55977
28.4979	98.3687	2001	1	1585	5188	10.4971	11.3309	0	690.357	22.5546	0.277741	242.009	70.8332	18.6422	50.2495	3.51357	53.7985	-5.63748	29.5462	7.57737
28.4979	98.3729	2001	1	1586	4157	10.4971	11.3309	0	690.357	22.5546	0.277741	242.009	70.8332	18.6422	50.2495	3.51357	53.7985	-5.63748	29.5462	7.57737
28.4979	98.3771	2001	1	1587	3434	10.4971	11.3309	0	690.357	22.5546	0.277741	242.009	70.8332	18.6422	50.2495	3.51357	53.7985	-5.63748	29.5462	7.57737
28.4979	98.3812	2001	1	1588	3177	10.4827	11.3212	0	687.464	22.4208	0.269407	241.215	70.5942	18.5816	50.1195	3.4968	53.0821	-5.68439	29.4875	7.57703
28.4979	98.3854	2001	1	1589	3650	10.4827	11.3212	0	687.464	22.4208	0.269407	241.215	70.5942	18.5816	50.1195	3.4968	53.0821	-5.68439	29.4875	7.57703
28.4979	98.3896	2001	1	1590	3544	10.4827	11.3212	0	687.464	22.4208	0.269407	241.215	70.5942	18.5816	50.1195	3.4968	53.0821	-5.68439	29.4875	7.57703
28.4979	98.3937	2001	1	1591	3252	10.4683	11.3116	0	684.374	22.277	0.261111	240.381	70.3432	18.5182	49.9823	3.47906	52.3344	-5.73396	29.4261	7.57603
28.4979	98.3979	2001	1	1592	2378	10.4683	11.3116	0	684.374	22.277	0.261111	240.381	70.3432	18.5182	49.9823	3.47906	52.3344	-5.73396	29.4261	7.57603
28.4979	98.4021	2001	1	1593	2378	10.4683	11.3116	0	684.374	22.277	0.261111	240.381	70.3432	18.5182	49.9823	3.47906	52.3344	-5.73396	29.4261	7.57603
28.4979	98.4062	2001	1	1594	3032	10.454	11.3021	0	681.074	22.1225	0.252856	239.503	70.0796	18.4517	49.8376	3.46028	51.5537	-5.78635	29.3618	7.57434
28.4979	98.4104	2001	1	1595	2567	10.454	11.3021	0	681.074	22.1225	0.252856	239.503	70.0796	18.4517	49.8376	3.46028	51.5537	-5.78635	29.3618	7.57434
28.4979	98.4146	2001	1	1596	2999	10.454	11.3021	0	681.074	22.1225	0.252856	239.503	70.0796	18.4517	49.8376	3.46028	51.5537	-5.78635	29.3618	7.57434
28.4979	98.4187	2001	1	1597	3279	10.4397	11.2926	0	677.551	21.9567	0.244641	238.579	69.8026	18.382	49.685	3.4404	50.7379	-5.8417	29.2945	7.57191
28.4979	98.4229	2001	1	1598	3478	10.4397	11.2926	0	677.551	21.9567	0.244641	238.579	69.8026	18.382	49.685	3.4404	50.7379	-5.8417	29.2945	7.57191
28.4979	98.4271	2001	1	1599	3580	10.4397	11.2926	0	677.551	21.9567	0.244641	238.579	69.8026	18.382	49.685	3.4404	50.7379	-5.8417	29.2945	7.57191
28.4979	98.4437	2001	1	1600	3414	10.4113	11.2739	0	669.787	21.5885	0.228335	236.583	69.2051	18.2324	49.3539	3.39711	48.9931	-5.96201	29.1503	7.56467
28.4979	98.4479	2001	1	1601	3423	10.4113	11.2739	0	669.787	21.5885	0.228335	236.583	69.2051	18.2324	49.3539	3.39711	48.9931	-5.96201	29.1503	7.56467
28.4979	98.4521	2001	1	1602	3182	10.4113	11.2739	0	669.787	21.5885	0.228335	236.583	69.2051	18.2324	49.3539	3.39711	48.9931	-5.96201	29.1503	7.56467
28.4979	98.4562	2001	1	1603	3507	10.3971	11.2646	0	665.518	21.3848	0.220244	235.505	68.883	18.152	49.1745	3.37355	48.0601	-6.02732	29.0729	7.55977
28.4979	98.4604	2001	1	1604	3371	10.3971	11.2646	0	665.518	21.3848	0.220244	235.505	68.883	18.152	49.1745	3.37355	48.0601	-6.02732	29.0729	7.55977
28.4979	98.4646	2001	1	1605	5849	10.3971	11.2646	0	665.518	21.3848	0.220244	235.505	68.883	18.152	49.1745	3.37355	48.0601	-6.02732	29.0729	7.55977
28.4937	98.4062	2001	1	1606	3648	10.4509	11.2934	0	685.284	22.3358	0.251653	240.352	70.3305	18.5116	49.9839	3.47979	52.081	-5.7312	29.4048	7.58638
28.4937	98.4104	2001	1	1607	3168	10.4509	11.2934	0	685.284	22.3358	0.251653	240.352	70.3305	18.5116	49.9839	3.47979	52.081	-5.7312	29.4048	7.58638
28.4937	98.4146	2001	1	1608	2164	10.4509	11.2934	0	685.284	22.3358	0.251653	240.352	70.3305	18.5116	49.9839	3.47979	52.081	-5.7312	29.4048	7.58638
28.4937	98.4187	2001	1	1609	2521	10.4366	11.2841	0	681.837	22.1739	0.243398	239.443	70.0576	18.4429	49.834	3.4603	51.2778	-5.78567	29.3387	7.58429
28.4937	98.4229	2001	1	1610	3060	10.4366	11.2841	0	681.837	22.1739	0.243398	239.443	70.0576	18.4429	49.834	3.4603	51.2778	-5.78567	29.3387	7.58429
28.4937	98.4271	2001	1	1611	3103	10.4366	11.2841	0	681.837	22.1739	0.243398	239.443	70.0576	18.4429	49.834	3.4603	51.2778	-5.78567	29.3387	7.58429
28.4937	98.4312	2001	1	1612	3103	10.4223	11.2748	0	678.151	21.9999	0.235189	238.484	69.7704	18.3708	49.6754	3.43962	50.4371	-5.84332	29.2694	7.58141
28.4937	98.4354	2001	1	1613	2988	10.4223	11.2748	0	678.151	21.9999	0.235189	238.484	69.7704	18.3708	49.6754	3.43962	50.4371	-5.84332	29.2694	7.58141
28.4937	98.4396	2001	1	1614	2626	10.4223	11.2748	0	678.151	21.9999	0.235189	238.484	69.7704	18.3708	49.6754	3.43962	50.4371	-5.84332	29.2694	7.58141
28.4937	98.4437	2001	1	1615	2873	10.4081	11.2655	0	674.211	21.813	0.227025	237.474	69.4678	18.295	49.5078	3.4177	49.5568	-5.90435	29.1967	7.57769
28.4937	98.4479	2001	1	1616	2534	10.4081	11.2655	0	674.211	21.813	0.227025	237.474	69.4678	18.295	49.5078	3.4177	49.5568	-5.90435	29.1967	7.57769
28.4937	98.4521	2001	1	1617	3362	10.4081	11.2655	0	674.211	21.813	0.227025	237.474	69.4678	18.295	49.5078	3.4177	49.5568	-5.90435	29.1967	7.57769
28.4937	98.4562	2001	1	1618	3188	10.3939	11.2564	0	670.003	21.6124	0.218909	236.408	69.1491	18.2154	49.3306	3.39446	48.6346	-5.96894	29.1203	7.57307
28.4937	98.4604	2001	1	1619	3129	10.3939	11.2564	0	670.003	21.6124	0.218909	236.408	69.1491	18.2154	49.3306	3.39446	48.6346	-5.96894	29.1203	7.57307
28.4937	98.4646	2001	1	1620	3129	10.3939	11.2564	0	670.003	21.6124	0.218909	236.408	69.1491	18.2154	49.3306	3.39446	48.6346	-5.96894	29.1203	7.57307
28.4937	98.4687	2001	1	1621	3390	10.3798	11.2474	0	665.511	21.3975	0.210838	235.283	68.8133	18.1317	49.1432	3.36983	47.6681	-6.03729	29.0402	7.56752
28.4896	98.4062	2001	1	1622	4271	10.4509	11.2934	0	685.284	22.3358	0.251653	240.352	70.3305	18.5116	49.9839	3.47979	52.081	-5.7312	29.4048	7.58638
28.4896	98.4104	2001	1	1623	4178	10.4509	11.2934	0	685.284	22.3358	0.251653	240.352	70.3305	18.5116	49.9839	3.47979	52.081	-5.7312	29.4048	7.58638
28.4896	98.4146	2001	1	1624	3909	10.4509	11.2934	0	685.284	22.3358	0.251653	240.352	70.3305	18.5116	49.9839	3.47979	52.081	-5.7312	29.4048	7.58638
28.4896	98.4187	2001	1	1625	3898	10.4366	11.2841	0	681.837	22.1739	0.243398	239.443	70.0576	18.4429	49.834	3.4603	51.2778	-5.78567	29.3387	7.58429
28.4896	98.4229	2001	1	1626	2297	10.4366	11.2841	0	681.837	22.1739	0.243398	239.443	70.0576	18.4429	49.834	3.4603	51.2778	-5.78567	29.3387	7.58429
28.4896	98.4271	2001	1	1627	2297	10.4366	11.2841	0	681.837	22.1739	0.243398	239.443	70.0576	18.4429	49.834	3.4603	51.2778	-5.78567	29.3387	7.58429
28.4896	98.4312	2001	1	1628	2318	10.4223	11.2748	0	678.151	21.9999	0.235189	238.484	69.7704	18.3708	49.6754	3.43962	50.4371	-5.84332	29.2694	7.58141
28.4896	98.4354	2001	1	1629	2168	10.4223	11.2748	0	678.151	21.9999	0.235189	238.484	69.7704	18.3708	49.6754	3.43962	50.4371	-5.84332	29.2694	7.58141
28.4896	98.4396	2001	1	1630	1980	10.4223	11.2748	0	678.151	21.9999	0.235189	238.484	69.7704	18.3708	49.6754	3.43962	50.4371	-5.84332	29.2694	7.58141
28.4896	98.4437	2001	1	1631	2002	10.4081	11.2655	0	674.211	21.813	0.227025	237.474	69.4678	18.295	49.5078	3.4177	49.5568	-5.90435	29.1967	7.57769
28.4896	98.4479	2001	1	1632	2479	10.4081	11.2655	0	674.211	21.813	0.227025	237.474	69.4678	18.295	49.5078	3.4177	49.5568	-5.90435	29.1967	7.57769
28.4896	98.4521	2001	1	1633	2954	10.4081	11.2655	0	674.211	21.813	0.227025	237.474	69.4678	18.295	49.5078	3.4177	49.5568	-5.90435	29.1967	7.57769
28.4896	98.4562	2001	1	1634	2866	10.3939	11.2564	0	670.003	21.6124	0.218909	236.408	69.1491	18.2154	49.3306	3.39446	48.6346	-5.96894	29.1203	7.57307
28.4896	98.4604	2001	1	1635	2866	10.3939	11.2564	0	670.003	21.6124	0.218909	236.408	69.1491	18.2154	49.3306	3.39446	48.6346	-5.96894	29.1203	7.57307
28.4896	98.4646	2001	1	1636	2776	10.3939	11.2564	0	670.003	21.6124	0.218909	236.408	69.1491	18.2154	49.3306	3.39446	48.6346	-5.96894	29.1203	7.57307
28.4896	98.4687	2001	1	1637	3036	10.3798	11.2474	0	665.511	21.3975	0.210838	235.283	68.8133	18.1317	49.1432	3.36983	47.6681	-6.03729	29.0402	7.56752
28.4896	98.4729	2001	1	1638	2934	10.3798	11.2474	0	665.511	21.3975	0.210838	235.283	68.8133	18.1317	49.1432	3.36983	47.6681	-6.03729	29.0402	7.56752
28.4896	98.4771	2001	1	1639	3002	10.3798	11.2474	0	665.511	21.3975	0.210838	235.283	68.8133	18.1317	49.1432	3.36983	47.6681	-6.03729	29.0402	7.56752
28.4896	98.4812	2001	1	1640	3413	10.3657	11.2385	0	660.722	21.1673	0.202812	234.097	68.4595	18.0437	48.9451	3.34373	46.6551	-6.10959	28.9561	7.56099
28.4854	98.4146	2001	1	1641	4663	10.4509	11.2934	0	685.284	22.3358	0.251653	240.352	70.3305	18.5116	49.9839	3.47979	52.081	-5.7312	29.4048	7.58638
28.4854	98.4187	2001	1	1642	4663	10.4366	11.2841	0	681.837	22.1739	0.243398	239.443	70.0576	18.4429	49.834	3.4603	51.2778	-5.78567	29.3387	7.58429
28.4854	98.4229	2001	1	1643	5512	10.4366	11.2841	0	681.837	22.1739	0.243398	239.443	70.0576	18.4429	49.834	3.4603	51.2778	-5.78567	29.3387	7.58429
28.4854	98.4271	2001	1	1644	3807	10.4366	11.2841	0	681.837	22.1739	0.243398	239.443	70.0576	18.4429	49.834	3.4603	51.2778	-5.78567	29.3387	7.58429
28.4854	98.4312	2001	1	1645	3371	10.4223	11.2748	0	678.151	21.9999	0.235189	238.484	69.7704	18.3708	49.6754	3.43962	50.4371	-5.84332	29.2694	7.58141
28.4854	98.4354	2001	1	1646	2093	10.4223	11.2748	0	678.151	21.9999	0.235189	238.484	69.7704	18.3708	49.6754	3.43962	50.4371	-5.84332	29.2694	7.58141
28.4854	98.4396	2001	1	1647	1754	10.4223	11.2748	0	678.151	21.9999	0.235189	238.484	69.7704	18.3708	49.6754	3.43962	50.4371	-5.84332	29.2694	7.58141
28.4854	98.4437	2001	1	1648	1837	10.4081	11.2655	0	674.211	21.813	0.227025	237.474	69.4678	18.295	49.5078	3.4177	49.5568	-5.90435	29.1967	7.57769
28.4854	98.4479	2001	1	1649	1853	10.4081	11.2655	0	674.211	21.813	0.227025	237.474	69.4678	18.295	49.5078	3.4177	49.5568	-5.90435	29.1967	7.57769
28.4854	98.4521	2001	1	1650	1853	10.4081	11.2655	0	674.211	21.813	0.227025	237.474	69.4678	18.295	49.5078	3.4177	49.5568	-5.90435	29.1967	7.57769
28.4854	98.4562	2001	1	1651	2692	10.3939	11.2564	0	670.003	21.6124	0.218909	236.408	69.1491	18.2154	49.3306	3.39446	48.6346	-5.96894	29.1203	7.57307
28.4854	98.4604	2001	1	1652	2529	10.3939	11.2564	0	670.003	21.6124	0.218909	236.408	69.1491	18.2154	49.3306	3.39446	48.6346	-5.96894	29.1203	7.57307
28.4854	98.4646	2001	1	1653	2354	10.3939	11.2564	0	670.003	21.6124	0.218909	236.408	69.1491	18.2154	49.3306	3.39446	48.6346	-5.96894	29.1203	7.57307
28.4854	98.4687	2001	1	1654	2292	10.3798	11.2474	0	665.511	21.3975	0.210838	235.283	68.8133	18.1317	49.1432	3.36983	47.6681	-6.03729	29.0402	7.56752
28.4854	98.4729	2001	1	1655	2149	10.3798	11.2474	0	665.511	21.3975	0.210838	235.283	68.8133	18.1317	49.1432	3.36983	47.6681	-6.03729	29.0402	7.56752
28.4854	98.4771	2001	1	1656	2310	10.3798	11.2474	0	665.511	21.3975	0.210838	235.283	68.8133	18.1317	49.1432	3.36983	47.6681	-6.03729	29.0402	7.56752
28.4854	98.4812	2001	1	1657	2852	10.3657	11.2385	0	660.722	21.1673	0.202812	234.097	68.4595	18.0437	48.9451	3.34373	46.6551	-6.10959	28.9561	7.56099
28.4812	98.4437	2001	1	1658	4267	10.4051	11.2575	0	678.921	22.0518	0.225828	238.426	69.7488	18.3621	49.6725	3.43978	50.1728	-5.84276	29.2476	7.59155
28.4812	98.4479	2001	1	1659	4267	10.4051	11.2575	0	678.921	22.0518	0.225828	238.426	69.7488	18.3621	49.6725	3.43978	50.1728	-5.84276	29.2476	7.59155
28.4812	98.4521	2001	1	1660	2126	10.4051	11.2575	0	678.921	22.0518	0.225828	238.426	69.7488	18.3621	49.6725	3.43978	50.1728	-5.84276	29.2476	7.59155
28.4812	98.4562	2001	1	1661	2501	10.3909	11.2485	0	674.795	21.8555	0.21769	237.377	69.4348	18.2836	49.4982	3.41696	49.265	-5.90635	29.1726	7.58729
28.4812	98.4604	2001	1	1662	2733	10.3909	11.2485	0	674.795	21.8555	0.21769	237.377	69.4348	18.2836	49.4982	3.41696	49.265	-5.90635	29.1726	7.58729
28.4812	98.4646	2001	1	1663	2366	10.3909	11.2485	0	674.795	21.8555	0.21769	237.377	69.4348	18.2836	49.4982	3.41696	49.265	-5.90635	29.1726	7.58729
28.4812	98.4687	2001	1	1664	2372	10.3768	11.2396	0	670.38	21.6445	0.209603	236.268	69.1034	18.2009	49.3136	3.39272	48.3122	-5.97377	29.0937	7.58206
28.4812	98.4729	2001	1	1665	3146	10.3768	11.2396	0	670.38	21.6445	0.209603	236.268	69.1034	18.2009	49.3136	3.39272	48.3122	-5.97377	29.0937	7.58206
28.4812	98.4771	2001	1	1666	4732	10.3768	11.2396	0	670.38	21.6445	0.209603	236.268	69.1034	18.2009	49.3136	3.39272	48.3122	-5.97377	29.0937	7.58206
28.4771	98.4437	2001	1	1667	5030	10.4051	11.2575	0	678.921	22.0518	0.225828	238.426	69.7488	18.3621	49.6725	3.43978	50.1728	-5.84276	29.2476	7.59155
28.4771	98.4479	2001	1	1668	4514	10.4051	11.2575	0	678.921	22.0518	0.225828	238.426	69.7488	18.3621	49.6725	3.43978	50.1728	-5.84276	29.2476	7.59155
28.4771	98.4521	2001	1	1669	3618	10.4051	11.2575	0	678.921	22.0518	0.225828	238.426	69.7488	18.3621	49.6725	3.43978	50.1728	-5.84276	29.2476	7.59155
28.4771	98.4562	2001	1	1670	2195	10.3909	11.2485	0	674.795	21.8555	0.21769	237.377	69.4348	18.2836	49.4982	3.41696	49.265	-5.90635	29.1726	7.58729
28.4771	98.4604	2001	1	1671	2248	10.3909	11.2485	0	674.795	21.8555	0.21769	237.377	69.4348	18.2836	49.4982	3.41696	49.265	-5.90635	29.1726	7.58729
28.4771	98.4646	2001	1	1672	2398	10.3909	11.2485	0	674.795	21.8555	0.21769	237.377	69.4348	18.2836	49.4982	3.41696	49.265	-5.90635	29.1726	7.58729
28.4771	98.4687	2001	1	1673	2358	10.3768	11.2396	0	670.38	21.6445	0.209603	236.268	69.1034	18.2009	49.3136	3.39272	48.3122	-5.97377	29.0937	7.58206
28.4771	98.4729	2001	1	1674	2554	10.3768	11.2396	0	670.38	21.6445	0.209603	236.268	69.1034	18.2009	49.3136	3.39272	48.3122	-5.97377	29.0937	7.58206
28.4771	98.4771	2001	1	1675	2554	10.3768	11.2396	0	670.38	21.6445	0.209603	236.268	69.1034	18.2009	49.3136	3.39272	48.3122	-5.97377	29.0937	7.58206
28.4729	98.4437	2001	1	1676	5469	10.4051	11.2575	0	678.921	22.0518	0.225828	238.426	69.7488	18.3621	49.6725	3.43978	50.1728	-5.84276	29.2476	7.59155
28.4729	98.4479	2001	1	1677	2868	10.4051	11.2575	0	678.921	22.0518	0.225828	238.426	69.7488	18.3621	49.6725	3.43978	50.1728	-5.84276	29.2476	7.59155
28.4729	98.4521	2001	1	1678	2771	10.4051	11.2575	0	678.921	22.0518	0.225828	238.426	69.7488	18.3621	49.6725	3.43978	50.1728	-5.84276	29.2476	7.59155
28.4729	98.4562	2001	1	1679	2310	10.3909	11.2485	0	674.795	21.8555	0.21769	237.377	69.4348	18.2836	49.4982	3.41696	49.265	-5.90635	29.1726	7.58729
28.4729	98.4604	2001	1	1680	2150	10.3909	11.2485	0	674.795	21.8555	0.21769	237.377	69.4348	18.2836	49.4982	3.41696	49.265	-5.90635	29.1726	7.58729
28.4729	98.4646	2001	1	1681	2371	10.3909	11.2485	0	674.795	21.8555	0.21769	237.377	69.4348	18.2836	49.4982	3.41696	49.265	-5.90635	29.1726	7.58729
28.4729	98.4687	2001	1	1682	2371	10.3768	11.2396	0	670.38	21.6445	0.209603	236.268	69.1034	18.2009	49.3136	3.39272	48.3122	-5.97377	29.0937	7.58206
28.4729	98.4729	2001	1	1683	2465	10.3768	11.2396	0	670.38	21.6445	0.209603	236.268	69.1034	18.2009	49.3136	3.39272	48.3122	-5.97377	29.0937	7.58206
28.4729	98.4771	2001	1	1684	2534	10.3768	11.2396	0	670.38	21.6445	0.209603	236.268	69.1034	18.2009	49.3136	3.39272	48.3122	-5.97377	29.0937	7.58206
28.4687	98.4437	2001	1	1685	3376	10.4024	11.2497	0	683.922	22.3052	0.224737	239.442	70.0483	18.4336	49.848	3.46334	50.8414	-5.77721	29.303	7.60627
28.4687	98.4479	2001	1	1686	2838	10.4024	11.2497	0	683.922	22.3052	0.224737	239.442	70.0483	18.4336	49.848	3.46334	50.8414	-5.77721	29.303	7.60627
28.4687	98.4521	2001	1	1687	2915	10.4024	11.2497	0	683.922	22.3052	0.224737	239.442	70.0483	18.4336	49.848	3.46334	50.8414	-5.77721	29.303	7.60627
28.4687	98.4562	2001	1	1688	2232	10.3882	11.2408	0	679.901	22.1143	0.216581	238.414	69.7404	18.3566	49.6776	3.44106	49.9516	-5.83948	29.2297	7.60243
28.4687	98.4604	2001	1	1689	2585	10.3882	11.2408	0	679.901	22.1143	0.216581	238.414	69.7404	18.3566	49.6776	3.44106	49.9516	-5.83948	29.2297	7.60243
28.4687	98.4646	2001	1	1690	2585	10.3882	11.2408	0	679.901	22.1143	0.216581	238.414	69.7404	18.3566	49.6776	3.44106	49.9516	-5.83948	29.2297	7.60243
28.4687	98.4687	2001	1	1691	2719	10.3741	11.232	0	675.587	21.9084	0.208483	237.326	69.415	18.2753	49.4967	3.41733	49.0164	-5.90564	29.1524	7.5976
28.4687	98.4729	2001	1	1692	2759	10.3741	11.232	0	675.587	21.9084	0.208483	237.326	69.415	18.2753	49.4967	3.41733	49.0164	-5.90564	29.1524	7.5976
28.4687	98.4771	2001	1	1693	2946	10.3741	11.232	0	675.587	21.9084	0.208483	237.326	69.415	18.2753	49.4967	3.41733	49.0164	-5.90564	29.1524	7.5976
28.4646	98.4437	2001	1	1694	3228	10.4024	11.2497	0	683.922	22.3052	0.224737	239.442	70.0483	18.4336	49.848	3.46334	50.8414	-5.77721	29.303	7.60627
28.4646	98.4479	2001	1	1695	2614	10.4024	11.2497	0	683.922	22.3052	0.224737	239.442	70.0483	18.4336	49.848	3.46334	50.8414	-5.77721	29.303	7.60627
28.4646	98.4521	2001	1	1696	2330	10.4024	11.2497	0	683.922	22.3052	0.224737	239.442	70.0483	18.4336	49.848	3.46334	50.8414	-5.77721	29.303	7.60627
28.4646	98.4562	2001	1	1697	2330	10.3882	11.2408	0	679.901	22.1143	0.216581	238.414	69.7404	18.3566	49.6776	3.44106	49.9516	-5.83948	29.2297	7.60243
28.4646	98.4604	2001	1	1698	2290	10.3882	11.2408	0	679.901	22.1143	0.216581	238.414	69.7404	18.3566	49.6776	3.44106	49.9516	-5.83948	29.2297	7.60243
28.4646	98.4646	2001	1	1699	2593	10.3882	11.2408	0	679.901	22.1143	0.216581	238.414	69.7404	18.3566	49.6776	3.44106	49.9516	-5.83948	29.2297	7.60243
28.4646	98.4687	2001	1	1700	2933	10.3741	11.232	0	675.587	21.9084	0.208483	237.326	69.415	18.2753	49.4967	3.41733	49.0164	-5.90564	29.1524	7.5976
28.4646	98.4729	2001	1	1701	3047	10.3741	11.232	0	675.587	21.9084	0.208483	237.326	69.415	18.2753	49.4967	3.41733	49.0164	-5.90564	29.1524	7.5976
28.4646	98.4771	2001	1	1702	5345	10.3741	11.232	0	675.587	21.9084	0.208483	237.326	69.415	18.2753	49.4967	3.41733	49.0164	-5.90564	29.1524	7.5976
28.4604	98.4437	2001	1	1703	2927	10.4024	11.2497	0	683.922	22.3052	0.224737	239.442	70.0483	18.4336	49.848	3.46334	50.8414	-5.77721	29.303	7.60627
28.4604	98.4479	2001	1	1704	2434	10.4024	11.2497	0	683.922	22.3052	0.224737	239.442	70.0483	18.4336	49.848	3.46334	50.8414	-5.77721	29.303	7.60627
28.4604	98.4521	2001	1	1705	2434	10.4024	11.2497	0	683.922	22.3052	0.224737	239.442	70.0483	18.4336	49.848	3.46334	50.8414	-5.77721	29.303	7.60627
28.4604	98.4562	2001	1	1706	2138	10.3882	11.2408	0	679.901	22.1143	0.216581	238.414	69.7404	18.3566	49.6776	3.44106	49.9516	-5.83948	29.2297	7.60243
28.4604	98.4604	2001	1	1707	2346	10.3882	11.2408	0	679.901	22.1143	0.216581	238.414	69.7404	18.3566	49.6776	3.44106	49.9516	-5.83948	29.2297	7.60243
28.4604	98.4646	2001	1	1708	2353	10.3882	11.2408	0	679.901	22.1143	0.216581	238.414	69.7404	18.3566	49.6776	3.44106	49.9516	-5.83948	29.2297	7.60243
28.4604	98.4687	2001	1	1709	2493	10.3741	11.232	0	675.587	21.9084	0.208483	237.326	69.415	18.2753	49.4967	3.41733	49.0164	-5.90564	29.1524	7.5976
28.4604	98.4729	2001	1	1710	2692	10.3741	11.232	0	675.587	21.9084	0.208483	237.326	69.415	18.2753	49.4967	3.41733	49.0164	-5.90564	29.1524	7.5976
28.4604	98.4771	2001	1	1711	2959	10.3741	11.232	0	675.587	21.9084	0.208483	237.326	69.415	18.2753	49.4967	3.41733	49.0164	-5.90564	29.1524	7.5976
28.4562	98.4437	2001	1	1712	3632	10.3998	11.2421	0	689.215	22.5732	0.223743	240.521	70.3663	18.5096	50.0345	3.4884	51.5623	-5.70767	29.363	7.62187
28.4562	98.4479	2001	1	1713	3482	10.3998	11.2421	0	689.215	22.5732	0.223743	240.521	70.3663	18.5096	50.0345	3.4884	51.5623	-5.70767	29.363	7.62187
28.4562	98.4521	2001	1	1714	2377	10.3998	11.2421	0	689.215	22.5732	0.223743	240.521	70.3663	18.5096	50.0345	3.4884	51.5623	-5.70767	29.363	7.62187
28.4562	98.4562	2001	1	1715	1976	10.3857	11.2333	0	685.324	22.3889	0.215573	239.519	70.0661	18.4344	49.8688	3.46677	50.6945	-5.76831	29.2916	7.61851
28.4562	98.4604	2001	1	1716	2143	10.3857	11.2333	0	685.324	22.3889	0.215573	239.519	70.0661	18.4344	49.8688	3.46677	50.6945	-5.76831	29.2916	7.61851
28.4562	98.4646	2001	1	1717	2275	10.3857	11.2333	0	685.324	22.3889	0.215573	239.519	70.0661	18.4344	49.8688	3.46677	50.6945	-5.76831	29.2916	7.61851
28.4562	98.4687	2001	1	1718	2253	10.3715	11.2246	0	681.136	22.1896	0.207469	238.457	69.7482	18.3549	49.6926	3.44369	49.7811	-5.83286	29.2163	7.61415
28.4562	98.4729	2001	1	1719	2286	10.3715	11.2246	0	681.136	22.1896	0.207469	238.457	69.7482	18.3549	49.6926	3.44369	49.7811	-5.83286	29.2163	7.61415
28.4562	98.4771	2001	1	1720	2017	10.3715	11.2246	0	681.136	22.1896	0.207469	238.457	69.7482	18.3549	49.6926	3.44369	49.7811	-5.83286	29.2163	7.61415
28.4562	98.4812	2001	1	1721	2017	10.3575	11.2161	0	676.633	21.9741	0.199429	237.33	69.4114	18.271	49.5051	3.41907	48.8191	-5.90157	29.1367	7.60874
28.4562	98.4854	2001	1	1722	3484	10.3575	11.2161	0	676.633	21.9741	0.199429	237.33	69.4114	18.271	49.5051	3.41907	48.8191	-5.90157	29.1367	7.60874
28.4521	98.4437	2001	1	1723	3171	10.3998	11.2421	0	689.215	22.5732	0.223743	240.521	70.3663	18.5096	50.0345	3.4884	51.5623	-5.70767	29.363	7.62187
28.4521	98.4479	2001	1	1724	2875	10.3998	11.2421	0	689.215	22.5732	0.223743	240.521	70.3663	18.5096	50.0345	3.4884	51.5623	-5.70767	29.363	7.62187
28.4521	98.4521	2001	1	1725	2803	10.3998	11.2421	0	689.215	22.5732	0.223743	240.521	70.3663	18.5096	50.0345	3.4884	51.5623	-5.70767	29.363	7.62187
28.4521	98.4562	2001	1	1726	2207	10.3857	11.2333	0	685.324	22.3889	0.215573	239.519	70.0661	18.4344	49.8688	3.46677	50.6945	-5.76831	29.2916	7.61851
28.4521	98.4604	2001	1	1727	2092	10.3857	11.2333	0	685.324	22.3889	0.215573	239.519	70.0661	18.4344	49.8688	3.46677	50.6945	-5.76831	29.2916	7.61851
28.4521	98.4646	2001	1	1728	2425	10.3857	11.2333	0	685.324	22.3889	0.215573	239.519	70.0661	18.4344	49.8688	3.46677	50.6945	-5.76831	29.2916	7.61851
28.4521	98.4687	2001	1	1729	2526	10.3715	11.2246	0	681.136	22.1896	0.207469	238.457	69.7482	18.3549	49.6926	3.44369	49.7811	-5.83286	29.2163	7.61415
28.4521	98.4729	2001	1	1730	2526	10.3715	11.2246	0	681.136	22.1896	0.207469	238.457	69.7482	18.3549	49.6926	3.44369	49.7811	-5.83286	29.2163	7.61415
28.4521	98.4771	2001	1	1731	4331	10.3715	11.2246	0	681.136	22.1896	0.207469	238.457	69.7482	18.3549	49.6926	3.44369	49.7811	-5.83286	29.2163	7.61415
28.4521	98.4812	2001	1	1732	5192	10.3575	11.2161	0	676.633	21.9741	0.199429	237.33	69.4114	18.271	49.5051	3.41907	48.8191	-5.90157	29.1367	7.60874
28.4521	98.4854	2001	1	1733	6367	10.3575	11.2161	0	676.633	21.9741	0.199429	237.33	69.4114	18.271	49.5051	3.41907	48.8191	-5.90157	29.1367	7.60874
28.4479	98.4437	2001	1	1734	3513	10.3998	11.2421	0	689.215	22.5732	0.223743	240.521	70.3663	18.5096	50.0345	3.4884	51.5623	-5.70767	29.363	7.62187
28.4479	98.4479	2001	1	1735	4938	10.3998	11.2421	0	689.215	22.5732	0.223743	240.521	70.3663	18.5096	50.0345	3.4884	51.5623	-5.70767	29.363	7.62187
28.4479	98.4521	2001	1	1736	2516	10.3998	11.2421	0	689.215	22.5732	0.223743	240.521	70.3663	18.5096	50.0345	3.4884	51.5623	-5.70767	29.363	7.62187
28.4479	98.4562	2001	1	1737	2230	10.3857	11.2333	0	685.324	22.3889	0.215573	239.519	70.0661	18.4344	49.8688	3.46677	50.6945	-5.76831	29.2916	7.61851
28.4479	98.4604	2001	1	1738	2112	10.3857	11.2333	0	685.324	22.3889	0.215573	239.519	70.0661	18.4344	49.8688	3.46677	50.6945	-5.76831	29.2916	7.61851
28.4479	98.4646	2001	1	1739	2492	10.3857	11.2333	0	685.324	22.3889	0.215573	239.519	70.0661	18.4344	49.8688	3.46677	50.6945	-5.76831	29.2916	7.61851
28.4479	98.4687	2001	1	1740	2492	10.3715	11.2246	0	681.136	22.1896	0.207469	238.457	69.7482	18.3549	49.6926	3.44369	49.7811	-5.83286	29.2163	7.61415
28.4479	98.4729	2001	1	1741	2462	10.3715	11.2246	0	681.136	22.1896	0.207469	238.457	69.7482	18.3549	49.6926	3.44369	49.7811	-5.83286	29.2163	7.61415
28.4479	98.4771	2001	1	1742	2818	10.3715	11.2246	0	681.136	22.1896	0.207469	238.457	69.7482	18.3549	49.6926	3.44369	49.7811	-5.83286	29.2163	7.61415
28.4479	98.4812	2001	1	1743	5349	10.3575	11.2161	0	676.633	21.9741	0.199429	237.33	69.4114	18.271	49.5051	3.41907	48.8191	-5.90157	29.1367	7.60874
28.4479	98.4854	2001	1	1744	4255	10.3575	11.2161	0	676.633	21.9741	0.199429	237.33	69.4114	18.271	49.5051	3.41907	48.8191	-5.90157	29.1367	7.60874
28.4437	98.4437	2001	1	1745	5744	10.3975	11.2347	0	694.8	22.8559	0.222839	241.663	70.7027	18.59	50.2319	3.51495	52.335	-5.63416	29.4275	7.63833
28.4437	98.4479	2001	1	1746	2514	10.3975	11.2347	0	694.8	22.8559	0.222839	241.663	70.7027	18.59	50.2319	3.51495	52.335	-5.63416	29.4275	7.63833
28.4437	98.4521	2001	1	1747	2204	10.3975	11.2347	0	694.8	22.8559	0.222839	241.663	70.7027	18.59	50.2319	3.51495	52.335	-5.63416	29.4275	7.63833
28.4437	98.4562	2001	1	1748	2074	10.3833	11.226	0	691.064	22.6795	0.214657	240.693	70.4118	18.517	50.0719	3.4941	51.4932	-5.69283	29.3583	7.63554
28.4437	98.4604	2001	1	1749	2074	10.3833	11.226	0	691.064	22.6795	0.214657	240.693	70.4118	18.517	50.0719	3.4941	51.4932	-5.69283	29.3583	7.63554
28.4437	98.4646	2001	1	1750	2214	10.3833	11.226	0	691.064	22.6795	0.214657	240.693	70.4118	18.517	50.0719	3.4941	51.4932	-5.69283	29.3583	7.63554
28.4437	98.4687	2001	1	1751	2230	10.3692	11.2174	0	687.03	22.488	0.206548	239.662	70.1031	18.4398	49.9013	3.47181	50.6059	-5.75541	29.2853	7.63174
28.4437	98.4729	2001	1	1752	2321	10.3692	11.2174	0	687.03	22.488	0.206548	239.662	70.1031	18.4398	49.9013	3.47181	50.6059	-5.75541	29.2853	7.63174
28.4437	98.4771	2001	1	1753	2948	10.3692	11.2174	0	687.03	22.488	0.206548	239.662	70.1031	18.4398	49.9013	3.47181	50.6059	-5.75541	29.2853	7.63174
28.4437	98.4812	2001	1	1754	2830	10.3552	11.209	0	682.679	22.2804	0.198512	238.567	69.7755	18.358	49.7193	3.44795	49.67	-5.82216	29.2081	7.62687
28.4437	98.4854	2001	1	1755	2615	10.3552	11.209	0	682.679	22.2804	0.198512	238.567	69.7755	18.358	49.7193	3.44795	49.67	-5.82216	29.2081	7.62687
28.4396	98.4437	2001	1	1756	2951	10.3975	11.2347	0	694.8	22.8559	0.222839	241.663	70.7027	18.59	50.2319	3.51495	52.335	-5.63416	29.4275	7.63833
28.4396	98.4479	2001	1	1757	2498	10.3975	11.2347	0	694.8	22.8559	0.222839	241.663	70.7027	18.59	50.2319	3.51495	52.335	-5.63416	29.4275	7.63833
28.4396	98.4521	2001	1	1758	2209	10.3975	11.2347	0	694.8	22.8559	0.222839	241.663	70.7027	18.59	50.2319	3.51495	52.335	-5.63416	29.4275	7.63833
28.4396	98.4562	2001	1	1759	2209	10.3833	11.226	0	691.064	22.6795	0.214657	240.693	70.4118	18.517	50.0719	3.4941	51.4932	-5.69283	29.3583	7.63554
28.4396	98.4604	2001	1	1760	2155	10.3833	11.226	0	691.064	22.6795	0.214657	240.693	70.4118	18.517	50.0719	3.4941	51.4932	-5.69283	29.3583	7.63554
28.4396	98.4646	2001	1	1761	2399	10.3833	11.226	0	691.064	22.6795	0.214657	240.693	70.4118	18.517	50.0719	3.4941	51.4932	-5.69283	29.3583	7.63554
28.4396	98.4687	2001	1	1762	2644	10.3692	11.2174	0	687.03	22.488	0.206548	239.662	70.1031	18.4398	49.9013	3.47181	50.6059	-5.75541	29.2853	7.63174
28.4396	98.4729	2001	1	1763	2469	10.3692	11.2174	0	687.03	22.488	0.206548	239.662	70.1031	18.4398	49.9013	3.47181	50.6059	-5.75541	29.2853	7.63174
28.4396	98.4771	2001	1	1764	3122	10.3692	11.2174	0	687.03	22.488	0.206548	239.662	70.1031	18.4398	49.9013	3.47181	50.6059	-5.75541	29.2853	7.63174
28.4396	98.4812	2001	1	1765	5659	10.3552	11.209	0	682.679	22.2804	0.198512	238.567	69.7755	18.358	49.7193	3.44795	49.67	-5.82216	29.2081	7.62687
28.4396	98.4854	2001	1	1766	2895	10.3552	11.209	0	682.679	22.2804	0.198512	238.567	69.7755	18.358	49.7193	3.44795	49.67	-5.82216	29.2081	7.62687
28.4354	98.4437	2001	1	1767	2941	10.3975	11.2347	0	694.8	22.8559	0.222839	241.663	70.7027	18.59	50.2319	3.51495	52.335	-5.63416	29.4275	7.63833
28.4354	98.4479	2001	1	1768	2941	10.3975	11.2347	0	694.8	22.8559	0.222839	241.663	70.7027	18.59	50.2319	3.51495	52.335	-5.63416	29.4275	7.63833
28.4354	98.4521	2001	1	1769	2557	10.3975	11.2347	0	694.8	22.8559	0.222839	241.663	70.7027	18.59	50.2319	3.51495	52.335	-5.63416	29.4275	7.63833
28.4354	98.4562	2001	1	1770	2090	10.3833	11.226	0	691.064	22.6795	0.214657	240.693	70.4118	18.517	50.0719	3.4941	51.4932	-5.69283	29.3583	7.63554
28.4354	98.4604	2001	1	1771	2017	10.3833	11.226	0	691.064	22.6795	0.214657	240.693	70.4118	18.517	50.0719	3.4941	51.4932	-5.69283	29.3583	7.63554
28.4354	98.4646	2001	1	1772	2262	10.3833	11.226	0	691.064	22.6795	0.214657	240.693	70.4118	18.517	50.0719	3.4941	51.4932	-5.69283	29.3583	7.63554
28.4354	98.4687	2001	1	1773	2198	10.3692	11.2174	0	687.03	22.488	0.206548	239.662	70.1031	18.4398	49.9013	3.47181	50.6059	-5.75541	29.2853	7.63174
28.4354	98.4729	2001	1	1774	2682	10.3692	11.2174	0	687.03	22.488	0.206548	239.662	70.1031	18.4398	49.9013	3.47181	50.6059	-5.75541	29.2853	7.63174
28.4354	98.4771	2001	1	1775	2961	10.3692	11.2174	0	687.03	22.488	0.206548	239.662	70.1031	18.4398	49.9013	3.47181	50.6059	-5.75541	29.2853	7.63174
28.4354	98.4812	2001	1	1776	2961	10.3552	11.209	0	682.679	22.2804	0.198512	238.567	69.7755	18.358	49.7193	3.44795	49.67	-5.82216	29.2081	7.62687
28.4354	98.4854	2001	1	1777	2894	10.3552	11.209	0	682.679	22.2804	0.198512	238.567	69.7755	18.358	49.7193	3.44795	49.67	-5.82216	29.2081	7.62687
28.4312	98.4437	2001	1	1778	3042	10.3954	11.2274	0	700.674	23.1531	0.222015	242.867	71.0573	18.6749	50.44	3.54297	53.1587	-5.55673	29.4963	7.65567
28.4312	98.4479	2001	1	1779	3035	10.3954	11.2274	0	700.674	23.1531	0.222015	242.867	71.0573	18.6749	50.44	3.54297	53.1587	-5.55673	29.4963	7.65567
28.4312	98.4521	2001	1	1780	3113	10.3954	11.2274	0	700.674	23.1531	0.222015	242.867	71.0573	18.6749	50.44	3.54297	53.1587	-5.55673	29.4963	7.65567
28.4312	98.4562	2001	1	1781	1890	10.3812	11.2189	0	697.119	22.9859	0.213822	241.934	70.7772	18.6044	50.2866	3.52304	52.3469	-5.61308	29.4298	7.65353
28.4312	98.4604	2001	1	1782	1786	10.3812	11.2189	0	697.119	22.9859	0.213822	241.934	70.7772	18.6044	50.2866	3.52304	52.3469	-5.61308	29.4298	7.65353
28.4312	98.4646	2001	1	1783	1697	10.3812	11.2189	0	697.119	22.9859	0.213822	241.934	70.7772	18.6044	50.2866	3.52304	52.3469	-5.61308	29.4298	7.65353
28.4312	98.4687	2001	1	1784	1467	10.3671	11.2104	0	693.267	22.8038	0.20571	240.941	70.4795	18.5298	50.1227	3.50166	51.4902	-5.67332	29.3595	7.65037
28.4312	98.4729	2001	1	1785	1806	10.3671	11.2104	0	693.267	22.8038	0.20571	240.941	70.4795	18.5298	50.1227	3.50166	51.4902	-5.67332	29.3595	7.65037
28.4312	98.4771	2001	1	1786	1806	10.3671	11.2104	0	693.267	22.8038	0.20571	240.941	70.4795	18.5298	50.1227	3.50166	51.4902	-5.67332	29.3595	7.65037
28.4271	98.4437	2001	1	1787	3502	10.3954	11.2274	0	700.674	23.1531	0.222015	242.867	71.0573	18.6749	50.44	3.54297	53.1587	-5.55673	29.4963	7.65567
28.4271	98.4479	2001	1	1788	3224	10.3954	11.2274	0	700.674	23.1531	0.222015	242.867	71.0573	18.6749	50.44	3.54297	53.1587	-5.55673	29.4963	7.65567
28.4271	98.4521	2001	1	1789	2904	10.3954	11.2274	0	700.674	23.1531	0.222015	242.867	71.0573	18.6749	50.44	3.54297	53.1587	-5.55673	29.4963	7.65567
28.4271	98.4562	2001	1	1790	1996	10.3812	11.2189	0	697.119	22.9859	0.213822	241.934	70.7772	18.6044	50.2866	3.52304	52.3469	-5.61308	29.4298	7.65353
28.4271	98.4604	2001	1	1791	2097	10.3812	11.2189	0	697.119	22.9859	0.213822	241.934	70.7772	18.6044	50.2866	3.52304	52.3469	-5.61308	29.4298	7.65353
28.4271	98.4646	2001	1	1792	2006	10.3812	11.2189	0	697.119	22.9859	0.213822	241.934	70.7772	18.6044	50.2866	3.52304	52.3469	-5.61308	29.4298	7.65353
28.4271	98.4687	2001	1	1793	2006	10.3671	11.2104	0	693.267	22.8038	0.20571	240.941	70.4795	18.5298	50.1227	3.50166	51.4902	-5.67332	29.3595	7.65037
28.4271	98.4729	2001	1	1794	1492	10.3671	11.2104	0	693.267	22.8038	0.20571	240.941	70.4795	18.5298	50.1227	3.50166	51.4902	-5.67332	29.3595	7.65037
28.4271	98.4771	2001	1	1795	2113	10.3671	11.2104	0	693.267	22.8038	0.20571	240.941	70.4795	18.5298	50.1227	3.50166	51.4902	-5.67332	29.3595	7.65037
28.4229	98.4437	2001	1	1796	5827	10.3954	11.2274	0	700.674	23.1531	0.222015	242.867	71.0573	18.6749	50.44	3.54297	53.1587	-5.55673	29.4963	7.65567
28.4229	98.4479	2001	1	1797	2900	10.3954	11.2274	0	700.674	23.1531	0.222015	242.867	71.0573	18.6749	50.44	3.54297	53.1587	-5.55673	29.4963	7.65567
28.4229	98.4521	2001	1	1798	2199	10.3954	11.2274	0	700.674	23.1531	0.222015	242.867	71.0573	18.6749	50.44	3.54297	53.1587	-5.55673	29.4963	7.65567
28.4229	98.4562	2001	1	1799	2042	10.3812	11.2189	0	697.119	22.9859	0.213822	241.934	70.7772	18.6044	50.2866	3.52304	52.3469	-5.61308	29.4298	7.65353
28.4229	98.4604	2001	1	1800	2639	10.3812	11.2189	0	697.119	22.9859	0.213822	241.934	70.7772	18.6044	50.2866	3.52304	52.3469	-5.61308	29.4298	7.65353
28.4229	98.4646	2001	1	1801	2639	10.3812	11.2189	0	697.119	22.9859	0.213822	241.934	70.7772	18.6044	50.2866	3.52304	52.3469	-5.61308	29.4298	7.65353
28.4229	98.4687	2001	1	1802	3977	10.3671	11.2104	0	693.267	22.8038	0.20571	240.941	70.4795	18.5298	50.1227	3.50166	51.4902	-5.67332	29.3595	7.65037
28.4229	98.4729	2001	1	1803	2334	10.3671	11.2104	0	693.267	22.8038	0.20571	240.941	70.4795	18.5298	50.1227	3.50166	51.4902	-5.67332	29.3595	7.65037
28.4229	98.4771	2001	1	1804	5064	10.3671	11.2104	0	693.267	22.8038	0.20571	240.941	70.4795	18.5298	50.1227	3.50166	51.4902	-5.67332	29.3595	7.65037
28.4187	98.4437	2001	1	1805	3400	10.3934	11.2204	0	706.832	23.4645	0.221261	244.131	71.4298	18.764	50.6587	3.57243	54.0318	-5.47547	29.5694	7.67387
28.4187	98.4479	2001	1	1806	2591	10.3934	11.2204	0	706.832	23.4645	0.221261	244.131	71.4298	18.764	50.6587	3.57243	54.0318	-5.47547	29.5694	7.67387
28.4187	98.4521	2001	1	1807	2451	10.3934	11.2204	0	706.832	23.4645	0.221261	244.131	71.4298	18.764	50.6587	3.57243	54.0318	-5.47547	29.5694	7.67387
28.4187	98.4562	2001	1	1808	2451	10.3792	11.2119	0	703.483	23.308	0.213056	243.241	71.1621	18.6965	50.5128	3.55354	53.2542	-5.52916	29.5059	7.67246
28.4187	98.4604	2001	1	1809	2282	10.3792	11.2119	0	703.483	23.308	0.213056	243.241	71.1621	18.6965	50.5128	3.55354	53.2542	-5.52916	29.5059	7.67246
28.4187	98.4646	2001	1	1810	2736	10.3792	11.2119	0	703.483	23.308	0.213056	243.241	71.1621	18.6965	50.5128	3.55354	53.2542	-5.52916	29.5059	7.67246
28.4187	98.4687	2001	1	1811	3138	10.3651	11.2035	0	699.844	23.1366	0.204942	242.292	70.8771	18.625	50.3567	3.53322	52.4326	-5.58666	29.4387	7.67004
28.4187	98.4729	2001	1	1812	3271	10.3651	11.2035	0	699.844	23.1366	0.204942	242.292	70.8771	18.625	50.3567	3.53322	52.4326	-5.58666	29.4387	7.67004
28.4187	98.4771	2001	1	1813	3436	10.3651	11.2035	0	699.844	23.1366	0.204942	242.292	70.8771	18.625	50.3567	3.53322	52.4326	-5.58666	29.4387	7.67004
28.4146	98.4437	2001	1	1814	3609	10.3934	11.2204	0	706.832	23.4645	0.221261	244.131	71.4298	18.764	50.6587	3.57243	54.0318	-5.47547	29.5694	7.67387
28.4146	98.4479	2001	1	1815	2714	10.3934	11.2204	0	706.832	23.4645	0.221261	244.131	71.4298	18.764	50.6587	3.57243	54.0318	-5.47547	29.5694	7.67387
28.4146	98.4521	2001	1	1816	2714	10.3934	11.2204	0	706.832	23.4645	0.221261	244.131	71.4298	18.764	50.6587	3.57243	54.0318	-5.47547	29.5694	7.67387
28.4146	98.4562	2001	1	1817	2261	10.3792	11.2119	0	703.483	23.308	0.213056	243.241	71.1621	18.6965	50.5128	3.55354	53.2542	-5.52916	29.5059	7.67246
28.4146	98.4604	2001	1	1818	2506	10.3792	11.2119	0	703.483	23.308	0.213056	243.241	71.1621	18.6965	50.5128	3.55354	53.2542	-5.52916	29.5059	7.67246
28.4146	98.4646	2001	1	1819	2439	10.3792	11.2119	0	703.483	23.308	0.213056	243.241	71.1621	18.6965	50.5128	3.55354	53.2542	-5.52916	29.5059	7.67246
28.4146	98.4687	2001	1	1820	2290	10.3651	11.2035	0	699.844	23.1366	0.204942	242.292	70.8771	18.625	50.3567	3.53322	52.4326	-5.58666	29.4387	7.67004
28.4146	98.4729	2001	1	1821	2107	10.3651	11.2035	0	699.844	23.1366	0.204942	242.292	70.8771	18.625	50.3567	3.53322	52.4326	-5.58666	29.4387	7.67004
28.4146	98.4771	2001	1	1822	2797	10.3651	11.2035	0	699.844	23.1366	0.204942	242.292	70.8771	18.625	50.3567	3.53322	52.4326	-5.58666	29.4387	7.67004
28.4104	98.4437	2001	1	1823	6151	10.3934	11.2204	0	706.832	23.4645	0.221261	244.131	71.4298	18.764	50.6587	3.57243	54.0318	-5.47547	29.5694	7.67387
28.4104	98.4479	2001	1	1824	3229	10.3934	11.2204	0	706.832	23.4645	0.221261	244.131	71.4298	18.764	50.6587	3.57243	54.0318	-5.47547	29.5694	7.67387
28.4104	98.4521	2001	1	1825	2444	10.3934	11.2204	0	706.832	23.4645	0.221261	244.131	71.4298	18.764	50.6587	3.57243	54.0318	-5.47547	29.5694	7.67387
28.4104	98.4562	2001	1	1826	1940	10.3792	11.2119	0	703.483	23.308	0.213056	243.241	71.1621	18.6965	50.5128	3.55354	53.2542	-5.52916	29.5059	7.67246
28.4104	98.4604	2001	1	1827	2044	10.3792	11.2119	0	703.483	23.308	0.213056	243.241	71.1621	18.6965	50.5128	3.55354	53.2542	-5.52916	29.5059	7.67246
28.4104	98.4646	2001	1	1828	1810	10.3792	11.2119	0	703.483	23.308	0.213056	243.241	71.1621	18.6965	50.5128	3.55354	53.2542	-5.52916	29.5059	7.67246
28.4104	98.4687	2001	1	1829	2127	10.3651	11.2035	0	699.844	23.1366	0.204942	242.292	70.8771	18.625	50.3567	3.53322	52.4326	-5.58666	29.4387	7.67004
28.4104	98.4729	2001	1	1830	2166	10.3651	11.2035	0	699.844	23.1366	0.204942	242.292	70.8771	18.625	50.3567	3.53322	52.4326	-5.58666	29.4387	7.67004
28.4104	98.4771	2001	1	1831	2921	10.3651	11.2035	0	699.844	23.1366	0.204942	242.292	70.8771	18.625	50.3567	3.53322	52.4326	-5.58666	29.4387	7.67004
28.4062	98.4437	2001	1	1832	5280	10.3915	11.2134	0	713.264	23.7898	0.220566	245.454	71.8193	18.8572	50.8875	3.60328	54.9527	-5.3905	29.6466	7.6929
28.4062	98.4479	2001	1	1833	4249	10.3915	11.2134	0	713.264	23.7898	0.220566	245.454	71.8193	18.8572	50.8875	3.60328	54.9527	-5.3905	29.6466	7.6929
28.4062	98.4521	2001	1	1834	2397	10.3915	11.2134	0	713.264	23.7898	0.220566	245.454	71.8193	18.8572	50.8875	3.60328	54.9527	-5.3905	29.6466	7.6929
28.4062	98.4562	2001	1	1835	1927	10.3773	11.205	0	710.15	23.6452	0.212347	244.612	71.5657	18.7931	50.7502	3.58556	54.2133	-5.44117	29.5865	7.69231
28.4062	98.4604	2001	1	1836	1598	10.3773	11.205	0	710.15	23.6452	0.212347	244.612	71.5657	18.7931	50.7502	3.58556	54.2133	-5.44117	29.5865	7.69231
28.4062	98.4646	2001	1	1837	1469	10.3773	11.205	0	710.15	23.6452	0.212347	244.612	71.5657	18.7931	50.7502	3.58556	54.2133	-5.44117	29.5865	7.69231
28.4062	98.4687	2001	1	1838	1780	10.3633	11.1968	0	706.751	23.4861	0.20423	243.713	71.2953	18.7251	50.6028	3.56645	53.4313	-5.49555	29.5227	7.69073
28.4062	98.4729	2001	1	1839	1780	10.3633	11.1968	0	706.751	23.4861	0.20423	243.713	71.2953	18.7251	50.6028	3.56645	53.4313	-5.49555	29.5227	7.69073
28.4062	98.4771	2001	1	1840	2375	10.3633	11.1968	0	706.751	23.4861	0.20423	243.713	71.2953	18.7251	50.6028	3.56645	53.4313	-5.49555	29.5227	7.69073
28.4021	98.4437	2001	1	1841	6588	10.3915	11.2134	0	713.264	23.7898	0.220566	245.454	71.8193	18.8572	50.8875	3.60328	54.9527	-5.3905	29.6466	7.6929
28.4021	98.4479	2001	1	1842	4453	10.3915	11.2134	0	713.264	23.7898	0.220566	245.454	71.8193	18.8572	50.8875	3.60328	54.9527	-5.3905	29.6466	7.6929
28.4021	98.4521	2001	1	1843	2096	10.3915	11.2134	0	713.264	23.7898	0.220566	245.454	71.8193	18.8572	50.8875	3.60328	54.9527	-5.3905	29.6466	7.6929
28.4021	98.4562	2001	1	1844	2755	10.3773	11.205	0	710.15	23.6452	0.212347	244.612	71.5657	18.7931	50.7502	3.58556	54.2133	-5.44117	29.5865	7.69231
28.4021	98.4604	2001	1	1845	2011	10.3773	11.205	0	710.15	23.6452	0.212347	244.612	71.5657	18.7931	50.7502	3.58556	54.2133	-5.44117	29.5865	7.69231
28.4021	98.4646	2001	1	1846	2053	10.3773	11.205	0	710.15	23.6452	0.212347	244.612	71.5657	18.7931	50.7502	3.58556	54.2133	-5.44117	29.5865	7.69231
28.4021	98.4687	2001	1	1847	2053	10.3633	11.1968	0	706.751	23.4861	0.20423	243.713	71.2953	18.7251	50.6028	3.56645	53.4313	-5.49555	29.5227	7.69073
28.4021	98.4729	2001	1	1848	1908	10.3633	11.1968	0	706.751	23.4861	0.20423	243.713	71.2953	18.7251	50.6028	3.56645	53.4313	-5.49555	29.5227	7.69073
28.4021	98.4771	2001	1	1849	2918	10.3633	11.1968	0	706.751	23.4861	0.20423	243.713	71.2953	18.7251	50.6028	3.56645	53.4313	-5.49555	29.5227	7.69073
28.3979	98.4437	2001	1	1850	3630	10.3915	11.2134	0	713.264	23.7898	0.220566	245.454	71.8193	18.8572	50.8875	3.60328	54.9527	-5.3905	29.6466	7.6929
28.3979	98.4479	2001	1	1851	2713	10.3915	11.2134	0	713.264	23.7898	0.220566	245.454	71.8193	18.8572	50.8875	3.60328	54.9527	-5.3905	29.6466	7.6929
28.3979	98.4521	2001	1	1852	4024	10.3915	11.2134	0	713.264	23.7898	0.220566	245.454	71.8193	18.8572	50.8875	3.60328	54.9527	-5.3905	29.6466	7.6929
28.3979	98.4562	2001	1	1853	2611	10.3773	11.205	0	710.15	23.6452	0.212347	244.612	71.5657	18.7931	50.7502	3.58556	54.2133	-5.44117	29.5865	7.69231
28.3979	98.4604	2001	1	1854	2611	10.3773	11.205	0	710.15	23.6452	0.212347	244.612	71.5657	18.7931	50.7502	3.58556	54.2133	-5.44117	29.5865	7.69231
28.3979	98.4646	2001	1	1855	2376	10.3773	11.205	0	710.15	23.6452	0.212347	244.612	71.5657	18.7931	50.7502	3.58556	54.2133	-5.44117	29.5865	7.69231
28.3979	98.4687	2001	1	1856	2326	10.3633	11.1968	0	706.751	23.4861	0.20423	243.713	71.2953	18.7251	50.6028	3.56645	53.4313	-5.49555	29.5227	7.69073
28.3979	98.4729	2001	1	1857	2459	10.3633	11.1968	0	706.751	23.4861	0.20423	243.713	71.2953	18.7251	50.6028	3.56645	53.4313	-5.49555	29.5227	7.69073
28.3979	98.4771	2001	1	1858	2650	10.3633	11.1968	0	706.751	23.4861	0.20423	243.713	71.2953	18.7251	50.6028	3.56645	53.4313	-5.49555	29.5227	7.69073
28.3937	98.4312	2001	1	1859	4750	10.4041	11.2152	0	722.557	24.2465	0.228262	247.569	72.4484	19.0112	51.2449	3.65065	56.5784	-5.25798	29.7809	7.71153
28.3937	98.4354	2001	1	1860	5417	10.4041	11.2152	0	722.557	24.2465	0.228262	247.569	72.4484	19.0112	51.2449	3.65065	56.5784	-5.25798	29.7809	7.71153
28.3937	98.4396	2001	1	1861	3587	10.4041	11.2152	0	722.557	24.2465	0.228262	247.569	72.4484	19.0112	51.2449	3.65065	56.5784	-5.25798	29.7809	7.71153
28.3937	98.4437	2001	1	1862	3282	10.3897	11.2067	0	719.958	24.1282	0.219919	246.832	72.2253	18.9544	51.126	3.63546	55.9189	-5.30199	29.7278	7.71276
28.3937	98.4479	2001	1	1863	3416	10.3897	11.2067	0	719.958	24.1282	0.219919	246.832	72.2253	18.9544	51.126	3.63546	55.9189	-5.30199	29.7278	7.71276
28.3937	98.4521	2001	1	1864	3188	10.3897	11.2067	0	719.958	24.1282	0.219919	246.832	72.2253	18.9544	51.126	3.63546	55.9189	-5.30199	29.7278	7.71276
28.3937	98.4562	2001	1	1865	3188	10.3755	11.1983	0	717.106	23.997	0.211684	246.044	71.9873	18.894	50.9982	3.61905	55.2219	-5.3493	29.6714	7.71308
28.3937	98.4604	2001	1	1866	2133	10.3755	11.1983	0	717.106	23.997	0.211684	246.044	71.9873	18.894	50.9982	3.61905	55.2219	-5.3493	29.6714	7.71308
28.3937	98.4646	2001	1	1867	2136	10.3755	11.1983	0	717.106	23.997	0.211684	246.044	71.9873	18.894	50.9982	3.61905	55.2219	-5.3493	29.6714	7.71308
28.3937	98.4687	2001	1	1868	2499	10.3615	11.1901	0	713.978	23.8517	0.203559	245.201	71.7333	18.8299	50.8607	3.60129	54.484	-5.40018	29.6115	7.71242
28.3937	98.4729	2001	1	1869	2639	10.3615	11.1901	0	713.978	23.8517	0.203559	245.201	71.7333	18.8299	50.8607	3.60129	54.484	-5.40018	29.6115	7.71242
28.3937	98.4771	2001	1	1870	3332	10.3615	11.1901	0	713.978	23.8517	0.203559	245.201	71.7333	18.8299	50.8607	3.60129	54.484	-5.40018	29.6115	7.71242
28.3896	98.4312	2001	1	1871	6285	10.4041	11.2152	0	722.557	24.2465	0.228262	247.569	72.4484	19.0112	51.2449	3.65065	56.5784	-5.25798	29.7809	7.71153
28.3896	98.4354	2001	1	1872	5592	10.4041	11.2152	0	722.557	24.2465	0.228262	247.569	72.4484	19.0112	51.2449	3.65065	56.5784	-5.25798	29.7809	7.71153
28.3896	98.4396	2001	1	1873	5859	10.4041	11.2152	0	722.557	24.2465	0.228262	247.569	72.4484	19.0112	51.2449	3.65065	56.5784	-5.25798	29.7809	7.71153
28.3896	98.4437	2001	1	1874	5642	10.3897	11.2067	0	719.958	24.1282	0.219919	246.832	72.2253	18.9544	51.126	3.63546	55.9189	-5.30199	29.7278	7.71276
28.3896	98.4479	2001	1	1875	5642	10.3897	11.2067	0	719.958	24.1282	0.219919	246.832	72.2253	18.9544	51.126	3.63546	55.9189	-5.30199	29.7278	7.71276
28.3896	98.4521	2001	1	1876	3100	10.3897	11.2067	0	719.958	24.1282	0.219919	246.832	72.2253	18.9544	51.126	3.63546	55.9189	-5.30199	29.7278	7.71276
28.3896	98.4562	2001	1	1877	2474	10.3755	11.1983	0	717.106	23.997	0.211684	246.044	71.9873	18.894	50.9982	3.61905	55.2219	-5.3493	29.6714	7.71308
28.3896	98.4604	2001	1	1878	2358	10.3755	11.1983	0	717.106	23.997	0.211684	246.044	71.9873	18.894	50.9982	3.61905	55.2219	-5.3493	29.6714	7.71308
28.3896	98.4646	2001	1	1879	2526	10.3755	11.1983	0	717.106	23.997	0.211684	246.044	71.9873	18.894	50.9982	3.61905	55.2219	-5.3493	29.6714	7.71308
28.3896	98.4687	2001	1	1880	2938	10.3615	11.1901	0	713.978	23.8517	0.203559	245.201	71.7333	18.8299	50.8607	3.60129	54.484	-5.40018	29.6115	7.71242
28.3896	98.4729	2001	1	1881	2949	10.3615	11.1901	0	713.978	23.8517	0.203559	245.201	71.7333	18.8299	50.8607	3.60129	54.484	-5.40018	29.6115	7.71242
28.3896	98.4771	2001	1	1882	3580	10.3615	11.1901	0	713.978	23.8517	0.203559	245.201	71.7333	18.8299	50.8607	3.60129	54.484	-5.40018	29.6115	7.71242
28.3854	98.4437	2001	1	1883	6217	10.3897	11.2067	0	719.958	24.1282	0.219919	246.832	72.2253	18.9544	51.126	3.63546	55.9189	-5.30199	29.7278	7.71276
28.3854	98.4479	2001	1	1884	3236	10.3897	11.2067	0	719.958	24.1282	0.219919	246.832	72.2253	18.9544	51.126	3.63546	55.9189	-5.30199	29.7278	7.71276
28.3854	98.4521	2001	1	1885	2287	10.3897	11.2067	0	719.958	24.1282	0.219919	246.832	72.2253	18.9544	51.126	3.63546	55.9189	-5.30199	29.7278	7.71276
28.3854	98.4562	2001	1	1886	1749	10.3755	11.1983	0	717.106	23.997	0.211684	246.044	71.9873	18.894	50.9982	3.61905	55.2219	-5.3493	29.6714	7.71308
28.3854	98.4604	2001	1	1887	1782	10.3755	11.1983	0	717.106	23.997	0.211684	246.044	71.9873	18.894	50.9982	3.61905	55.2219	-5.3493	29.6714	7.71308
28.3854	98.4646	2001	1	1888	3538	10.3755	11.1983	0	717.106	23.997	0.211684	246.044	71.9873	18.894	50.9982	3.61905	55.2219	-5.3493	29.6714	7.71308
28.3854	98.4687	2001	1	1889	4706	10.3615	11.1901	0	713.978	23.8517	0.203559	245.201	71.7333	18.8299	50.8607	3.60129	54.484	-5.40018	29.6115	7.71242
28.3854	98.4729	2001	1	1890	4815	10.3615	11.1901	0	713.978	23.8517	0.203559	245.201	71.7333	18.8299	50.8607	3.60129	54.484	-5.40018	29.6115	7.71242
28.3812	98.4437	2001	1	1891	4227	10.3881	11.2	0	726.901	24.4792	0.219311	248.263	72.6466	19.0552	51.3736	3.66889	56.9277	-5.21016	29.8126	7.73338
28.3812	98.4479	2001	1	1892	2698	10.3881	11.2	0	726.901	24.4792	0.219311	248.263	72.6466	19.0552	51.3736	3.66889	56.9277	-5.21016	29.8126	7.73338
28.3812	98.4521	2001	1	1893	2290	10.3881	11.2	0	726.901	24.4792	0.219311	248.263	72.6466	19.0552	51.3736	3.66889	56.9277	-5.21016	29.8126	7.73338
28.3812	98.4562	2001	1	1894	2565	10.3739	11.1917	0	724.337	24.3627	0.211053	247.535	72.4259	18.999	51.2563	3.65391	56.277	-5.25376	29.7603	7.7347
28.3812	98.4604	2001	1	1895	4530	10.3739	11.1917	0	724.337	24.3627	0.211053	247.535	72.4259	18.999	51.2563	3.65391	56.277	-5.25376	29.7603	7.7347
28.3812	98.4646	2001	1	1896	5710	10.3739	11.1917	0	724.337	24.3627	0.211053	247.535	72.4259	18.999	51.2563	3.65391	56.277	-5.25376	29.7603	7.7347
28.3771	98.4437	2001	1	1897	3624	10.3881	11.2	0	726.901	24.4792	0.219311	248.263	72.6466	19.0552	51.3736	3.66889	56.9277	-5.21016	29.8126	7.73338
28.3771	98.4479	2001	1	1898	2690	10.3881	11.2	0	726.901	24.4792	0.219311	248.263	72.6466	19.0552	51.3736	3.66889	56.9277	-5.21016	29.8126	7.73338
28.3771	98.4521	2001	1	1899	2229	10.3881	11.2	0	726.901	24.4792	0.219311	248.263	72.6466	19.0552	51.3736	3.66889	56.9277	-5.21016	29.8126	7.73338
28.3771	98.4562	2001	1	1900	2648	10.3739	11.1917	0	724.337	24.3627	0.211053	247.535	72.4259	18.999	51.2563	3.65391	56.277	-5.25376	29.7603	7.7347
28.3771	98.4604	2001	1	1901	3093	10.3739	11.1917	0	724.337	24.3627	0.211053	247.535	72.4259	18.999	51.2563	3.65391	56.277	-5.25376	29.7603	7.7347
28.3771	98.4646	2001	1	1902	3093	10.3739	11.1917	0	724.337	24.3627	0.211053	247.535	72.4259	18.999	51.2563	3.65391	56.277	-5.25376	29.7603	7.7347
28.3729	98.4437	2001	1	1903	3194	10.3881	11.2	0	726.901	24.4792	0.219311	248.263	72.6466	19.0552	51.3736	3.66889	56.9277	-5.21016	29.8126	7.73338
28.3729	98.4479	2001	1	1904	2904	10.3881	11.2	0	726.901	24.4792	0.219311	248.263	72.6466	19.0552	51.3736	3.66889	56.9277	-5.21016	29.8126	7.73338
28.3729	98.4521	2001	1	1905	2460	10.3881	11.2	0	726.901	24.4792	0.219311	248.263	72.6466	19.0552	51.3736	3.66889	56.9277	-5.21016	29.8126	7.73338
28.3729	98.4562	2001	1	1906	2460	10.3739	11.1917	0	724.337	24.3627	0.211053	247.535	72.4259	18.999	51.2563	3.65391	56.277	-5.25376	29.7603	7.7347
28.3729	98.4604	2001	1	1907	2558	10.3739	11.1917	0	724.337	24.3627	0.211053	247.535	72.4259	18.999	51.2563	3.65391	56.277	-5.25376	29.7603	7.7347
28.3729	98.4646	2001	1	1908	2613	10.3739	11.1917	0	724.337	24.3627	0.211053	247.535	72.4259	18.999	51.2563	3.65391	56.277	-5.25376	29.7603	7.7347
28.3687	98.4437	2001	1	1909	5017	10.3865	11.1934	0	734.074	24.8418	0.218731	249.742	73.082	19.1595	51.6297	3.70348	57.9759	-5.11525	29.9008	7.75474
28.3687	98.4479	2001	1	1910	5479	10.3865	11.1934	0	734.074	24.8418	0.218731	249.742	73.082	19.1595	51.6297	3.70348	57.9759	-5.11525	29.9008	7.75474
28.3687	98.4521	2001	1	1911	5479	10.3865	11.1934	0	734.074	24.8418	0.218731	249.742	73.082	19.1595	51.6297	3.70348	57.9759	-5.11525	29.9008	7.75474
28.3687	98.4604	2001	1	1912	2778	10.3723	11.1851	0	731.822	24.7412	0.210444	249.078	72.8801	19.1078	51.5237	3.69006	57.3752	-5.15481	29.8529	7.75714
28.3687	98.4646	2001	1	1913	2751	10.3723	11.1851	0	731.822	24.7412	0.210444	249.078	72.8801	19.1078	51.5237	3.69006	57.3752	-5.15481	29.8529	7.75714
28.3687	98.4687	2001	1	1914	2958	10.3582	11.177	0	729.322	24.6279	0.202286	248.365	72.6639	19.0527	51.4091	3.67543	56.7384	-5.19758	29.8018	7.75863
28.3687	98.4729	2001	1	1915	3692	10.3582	11.177	0	729.322	24.6279	0.202286	248.365	72.6639	19.0527	51.4091	3.67543	56.7384	-5.19758	29.8018	7.75863
28.3646	98.4521	2001	1	1916	5759	10.3865	11.1934	0	734.074	24.8418	0.218731	249.742	73.082	19.1595	51.6297	3.70348	57.9759	-5.11525	29.9008	7.75474
28.3646	98.4562	2001	1	1917	4808	10.3723	11.1851	0	731.822	24.7412	0.210444	249.078	72.8801	19.1078	51.5237	3.69006	57.3752	-5.15481	29.8529	7.75714
28.3646	98.4604	2001	1	1918	2986	10.3723	11.1851	0	731.822	24.7412	0.210444	249.078	72.8801	19.1078	51.5237	3.69006	57.3752	-5.15481	29.8529	7.75714
28.3646	98.4646	2001	1	1919	2814	10.3723	11.1851	0	731.822	24.7412	0.210444	249.078	72.8801	19.1078	51.5237	3.69006	57.3752	-5.15481	29.8529	7.75714
28.3646	98.4687	2001	1	1920	2931	10.3582	11.177	0	729.322	24.6279	0.202286	248.365	72.6639	19.0527	51.4091	3.67543	56.7384	-5.19758	29.8018	7.75863
28.3646	98.4729	2001	1	1921	3495	10.3582	11.177	0	729.322	24.6279	0.202286	248.365	72.6639	19.0527	51.4091	3.67543	56.7384	-5.19758	29.8018	7.75863
28.3646	98.4771	2001	1	1922	3495	10.3582	11.177	0	729.322	24.6279	0.202286	248.365	72.6639	19.0527	51.4091	3.67543	56.7384	-5.19758	29.8018	7.75863
28.3604	98.4521	2001	1	1923	3960	10.3865	11.1934	0	734.074	24.8418	0.218731	249.742	73.082	19.1595	51.6297	3.70348	57.9759	-5.11525	29.9008	7.75474
28.3604	98.4562	2001	1	1924	3219	10.3723	11.1851	0	731.822	24.7412	0.210444	249.078	72.8801	19.1078	51.5237	3.69006	57.3752	-5.15481	29.8529	7.75714
28.3604	98.4604	2001	1	1925	2338	10.3723	11.1851	0	731.822	24.7412	0.210444	249.078	72.8801	19.1078	51.5237	3.69006	57.3752	-5.15481	29.8529	7.75714
28.3604	98.4646	2001	1	1926	2262	10.3723	11.1851	0	731.822	24.7412	0.210444	249.078	72.8801	19.1078	51.5237	3.69006	57.3752	-5.15481	29.8529	7.75714
28.3604	98.4687	2001	1	1927	2497	10.3582	11.177	0	729.322	24.6279	0.202286	248.365	72.6639	19.0527	51.4091	3.67543	56.7384	-5.19758	29.8018	7.75863
28.3604	98.4729	2001	1	1928	2497	10.3582	11.177	0	729.322	24.6279	0.202286	248.365	72.6639	19.0527	51.4091	3.67543	56.7384	-5.19758	29.8018	7.75863
28.3604	98.4771	2001	1	1929	2644	10.3582	11.177	0	729.322	24.6279	0.202286	248.365	72.6639	19.0527	51.4091	3.67543	56.7384	-5.19758	29.8018	7.75863
28.3562	98.4562	2001	1	1930	3019	10.3707	11.1786	0	739.54	25.1315	0.209843	250.67	73.3486	19.2199	51.7996	3.72736	58.5124	-5.05279	29.9489	7.78034
28.3562	98.4604	2001	1	1931	2433	10.3707	11.1786	0	739.54	25.1315	0.209843	250.67	73.3486	19.2199	51.7996	3.72736	58.5124	-5.05279	29.9489	7.78034
28.3562	98.4646	2001	1	1932	2433	10.3707	11.1786	0	739.54	25.1315	0.209843	250.67	73.3486	19.2199	51.7996	3.72736	58.5124	-5.05279	29.9489	7.78034
28.3562	98.4687	2001	1	1933	2592	10.3566	11.1706	0	737.395	25.0363	0.201658	250.03	73.1536	19.1699	51.6979	3.7145	57.9322	-5.09096	29.9027	7.78305
28.3562	98.4729	2001	1	1934	4783	10.3566	11.1706	0	737.395	25.0363	0.201658	250.03	73.1536	19.1699	51.6979	3.7145	57.9322	-5.09096	29.9027	7.78305
28.3562	98.4771	2001	1	1935	3168	10.3566	11.1706	0	737.395	25.0363	0.201658	250.03	73.1536	19.1699	51.6979	3.7145	57.9322	-5.09096	29.9027	7.78305
28.3562	98.4812	2001	1	1936	3654	10.3428	11.1627	0	734.994	24.9279	0.193617	249.34	72.9441	19.1165	51.5873	3.70042	57.3154	-5.13239	29.8533	7.78481
28.3562	98.4854	2001	1	1937	4022	10.3428	11.1627	0	734.994	24.9279	0.193617	249.34	72.9441	19.1165	51.5873	3.70042	57.3154	-5.13239	29.8533	7.78481
28.3562	98.4896	2001	1	1938	4390	10.3428	11.1627	0	734.994	24.9279	0.193617	249.34	72.9441	19.1165	51.5873	3.70042	57.3154	-5.13239	29.8533	7.78481
28.3562	98.4937	2001	1	1939	4388	10.3292	11.1551	0	732.312	24.805	0.185727	248.594	72.7185	19.0592	51.467	3.68498	56.6582	-5.17741	29.8004	7.78552
28.3562	98.4979	2001	1	1940	3946	10.3292	11.1551	0	732.312	24.805	0.185727	248.594	72.7185	19.0592	51.467	3.68498	56.6582	-5.17741	29.8004	7.78552
28.3562	98.5021	2001	1	1941	3946	10.3292	11.1551	0	732.312	24.805	0.185727	248.594	72.7185	19.0592	51.467	3.68498	56.6582	-5.17741	29.8004	7.78552
28.3521	98.4562	2001	1	1942	3363	10.3707	11.1786	0	739.54	25.1315	0.209843	250.67	73.3486	19.2199	51.7996	3.72736	58.5124	-5.05279	29.9489	7.78034
28.3521	98.4604	2001	1	1943	3363	10.3707	11.1786	0	739.54	25.1315	0.209843	250.67	73.3486	19.2199	51.7996	3.72736	58.5124	-5.05279	29.9489	7.78034
28.3521	98.4646	2001	1	1944	2846	10.3707	11.1786	0	739.54	25.1315	0.209843	250.67	73.3486	19.2199	51.7996	3.72736	58.5124	-5.05279	29.9489	7.78034
28.3521	98.4687	2001	1	1945	2754	10.3566	11.1706	0	737.395	25.0363	0.201658	250.03	73.1536	19.1699	51.6979	3.7145	57.9322	-5.09096	29.9027	7.78305
28.3521	98.4729	2001	1	1946	5176	10.3566	11.1706	0	737.395	25.0363	0.201658	250.03	73.1536	19.1699	51.6979	3.7145	57.9322	-5.09096	29.9027	7.78305
28.3521	98.4771	2001	1	1947	5298	10.3566	11.1706	0	737.395	25.0363	0.201658	250.03	73.1536	19.1699	51.6979	3.7145	57.9322	-5.09096	29.9027	7.78305
28.3521	98.4812	2001	1	1948	4985	10.3428	11.1627	0	734.994	24.9279	0.193617	249.34	72.9441	19.1165	51.5873	3.70042	57.3154	-5.13239	29.8533	7.78481
28.3521	98.4854	2001	1	1949	3768	10.3428	11.1627	0	734.994	24.9279	0.193617	249.34	72.9441	19.1165	51.5873	3.70042	57.3154	-5.13239	29.8533	7.78481
28.3521	98.4896	2001	1	1950	3900	10.3428	11.1627	0	734.994	24.9279	0.193617	249.34	72.9441	19.1165	51.5873	3.70042	57.3154	-5.13239	29.8533	7.78481
28.3521	98.4937	2001	1	1951	3900	10.3292	11.1551	0	732.312	24.805	0.185727	248.594	72.7185	19.0592	51.467	3.68498	56.6582	-5.17741	29.8004	7.78552
28.3521	98.4979	2001	1	1952	4198	10.3292	11.1551	0	732.312	24.805	0.185727	248.594	72.7185	19.0592	51.467	3.68498	56.6582	-5.17741	29.8004	7.78552
28.3521	98.5021	2001	1	1953	5438	10.3292	11.1551	0	732.312	24.805	0.185727	248.594	72.7185	19.0592	51.467	3.68498	56.6582	-5.17741	29.8004	7.78552
28.3479	98.4562	2001	1	1954	5961	10.3692	11.1722	0	747.464	25.5323	0.209243	252.305	73.8295	19.335	52.083	3.7657	59.6842	-4.94804	30.0479	7.80423
28.3479	98.4604	2001	1	1955	3263	10.3692	11.1722	0	747.464	25.5323	0.209243	252.305	73.8295	19.335	52.083	3.7657	59.6842	-4.94804	30.0479	7.80423
28.3479	98.4646	2001	1	1956	2627	10.3692	11.1722	0	747.464	25.5323	0.209243	252.305	73.8295	19.335	52.083	3.7657	59.6842	-4.94804	30.0479	7.80423
28.3479	98.4687	2001	1	1957	2698	10.355	11.1642	0	745.699	25.4564	0.201017	251.743	73.6573	19.2905	51.995	3.75473	59.164	-4.98131	30.0069	7.80825
28.3479	98.4729	2001	1	1958	5128	10.355	11.1642	0	745.699	25.4564	0.201017	251.743	73.6573	19.2905	51.995	3.75473	59.164	-4.98131	30.0069	7.80825
28.3479	98.4771	2001	1	1959	5796	10.355	11.1642	0	745.699	25.4564	0.201017	251.743	73.6573	19.2905	51.995	3.75473	59.164	-4.98131	30.0069	7.80825
28.3479	98.4812	2001	1	1960	5544	10.3412	11.1563	0	743.699	25.3685	0.192947	251.136	73.4719	19.2428	51.899	3.74263	58.611	-5.01755	29.9631	7.81137
28.3479	98.4854	2001	1	1961	5947	10.3412	11.1563	0	743.699	25.3685	0.192947	251.136	73.4719	19.2428	51.899	3.74263	58.611	-5.01755	29.9631	7.81137
28.3479	98.4896	2001	1	1962	5947	10.3412	11.1563	0	743.699	25.3685	0.192947	251.136	73.4719	19.2428	51.899	3.74263	58.611	-5.01755	29.9631	7.81137
28.3479	98.4937	2001	1	1963	5722	10.3275	11.1487	0	741.44	25.2671	0.185039	250.478	73.2718	19.1917	51.794	3.72929	58.0212	-5.05707	29.9161	7.81351
28.3437	98.4562	2001	1	1964	7185	10.3692	11.1722	0	747.464	25.5323	0.209243	252.305	73.8295	19.335	52.083	3.7657	59.6842	-4.94804	30.0479	7.80423
28.3437	98.4604	2001	1	1965	3825	10.3692	11.1722	0	747.464	25.5323	0.209243	252.305	73.8295	19.335	52.083	3.7657	59.6842	-4.94804	30.0479	7.80423
28.3437	98.4646	2001	1	1966	3396	10.3692	11.1722	0	747.464	25.5323	0.209243	252.305	73.8295	19.335	52.083	3.7657	59.6842	-4.94804	30.0479	7.80423
28.3437	98.4687	2001	1	1967	2786	10.355	11.1642	0	745.699	25.4564	0.201017	251.743	73.6573	19.2905	51.995	3.75473	59.164	-4.98131	30.0069	7.80825
28.3437	98.4729	2001	1	1968	5129	10.355	11.1642	0	745.699	25.4564	0.201017	251.743	73.6573	19.2905	51.995	3.75473	59.164	-4.98131	30.0069	7.80825
28.3437	98.4771	2001	1	1969	5818	10.355	11.1642	0	745.699	25.4564	0.201017	251.743	73.6573	19.2905	51.995	3.75473	59.164	-4.98131	30.0069	7.80825
28.3437	98.4812	2001	1	1970	5818	10.3412	11.1563	0	743.699	25.3685	0.192947	251.136	73.4719	19.2428	51.899	3.74263	58.611	-5.01755	29.9631	7.81137
28.3437	98.4854	2001	1	1971	5489	10.3412	11.1563	0	743.699	25.3685	0.192947	251.136	73.4719	19.2428	51.899	3.74263	58.611	-5.01755	29.9631	7.81137
28.3437	98.4896	2001	1	1972	4129	10.3412	11.1563	0	743.699	25.3685	0.192947	251.136	73.4719	19.2428	51.899	3.74263	58.611	-5.01755	29.9631	7.81137
28.3437	98.4937	2001	1	1973	5549	10.3275	11.1487	0	741.44	25.2671	0.185039	250.478	73.2718	19.1917	51.794	3.72929	58.0212	-5.05707	29.9161	7.81351
28.3396	98.4562	2001	1	1974	3876	10.3692	11.1722	0	747.464	25.5323	0.209243	252.305	73.8295	19.335	52.083	3.7657	59.6842	-4.94804	30.0479	7.80423
28.3396	98.4604	2001	1	1975	3301	10.3692	11.1722	0	747.464	25.5323	0.209243	252.305	73.8295	19.335	52.083	3.7657	59.6842	-4.94804	30.0479	7.80423
28.3396	98.4646	2001	1	1976	2854	10.3692	11.1722	0	747.464	25.5323	0.209243	252.305	73.8295	19.335	52.083	3.7657	59.6842	-4.94804	30.0479	7.80423
28.3396	98.4687	2001	1	1977	3105	10.355	11.1642	0	745.699	25.4564	0.201017	251.743	73.6573	19.2905	51.995	3.75473	59.164	-4.98131	30.0069	7.80825
28.3396	98.4729	2001	1	1978	3566	10.355	11.1642	0	745.699	25.4564	0.201017	251.743	73.6573	19.2905	51.995	3.75473	59.164	-4.98131	30.0069	7.80825
28.3396	98.4771	2001	1	1979	3566	10.355	11.1642	0	745.699	25.4564	0.201017	251.743	73.6573	19.2905	51.995	3.75473	59.164	-4.98131	30.0069	7.80825
28.3396	98.4854	2001	1	1980	3737	10.3412	11.1563	0	743.699	25.3685	0.192947	251.136	73.4719	19.2428	51.899	3.74263	58.611	-5.01755	29.9631	7.81137
28.3396	98.4896	2001	1	1981	3739	10.3412	11.1563	0	743.699	25.3685	0.192947	251.136	73.4719	19.2428	51.899	3.74263	58.611	-5.01755	29.9631	7.81137
28.3396	98.4937	2001	1	1982	4147	10.3275	11.1487	0	741.44	25.2671	0.185039	250.478	73.2718	19.1917	51.794	3.72929	58.0212	-5.05707	29.9161	7.81351
28.3396	98.4979	2001	1	1983	6268	10.3275	11.1487	0	741.44	25.2671	0.185039	250.478	73.2718	19.1917	51.794	3.72929	58.0212	-5.05707	29.9161	7.81351
28.3354	98.4562	2001	1	1984	2985	10.3676	11.1659	0	755.563	25.9419	0.208634	253.976	74.321	19.4527	52.3727	3.80492	60.8854	-4.84098	30.1495	7.8287
28.3354	98.4604	2001	1	1985	2595	10.3676	11.1659	0	755.563	25.9419	0.208634	253.976	74.321	19.4527	52.3727	3.80492	60.8854	-4.84098	30.1495	7.8287
28.3354	98.4646	2001	1	1986	2461	10.3676	11.1659	0	755.563	25.9419	0.208634	253.976	74.321	19.4527	52.3727	3.80492	60.8854	-4.84098	30.1495	7.8287
28.3354	98.4687	2001	1	1987	2461	10.3534	11.1578	0	754.201	25.8866	0.200355	253.497	74.1728	19.4139	52.2993	3.79594	60.4285	-4.86907	30.114	7.83413
28.3354	98.4729	2001	1	1988	5253	10.3534	11.1578	0	754.201	25.8866	0.200355	253.497	74.1728	19.4139	52.2993	3.79594	60.4285	-4.86907	30.114	7.83413
28.3354	98.4937	2001	1	1989	3804	10.3258	11.1423	0	750.822	25.7422	0.184301	252.412	73.8401	19.3277	52.1302	3.77486	59.4246	-4.93345	30.0352	7.84238
28.3354	98.4979	2001	1	1990	4122	10.3258	11.1423	0	750.822	25.7422	0.184301	252.412	73.8401	19.3277	52.1302	3.77486	59.4246	-4.93345	30.0352	7.84238
28.3312	98.4562	2001	1	1991	3186	10.3676	11.1659	0	755.563	25.9419	0.208634	253.976	74.321	19.4527	52.3727	3.80492	60.8854	-4.84098	30.1495	7.8287
28.3312	98.4604	2001	1	1992	2720	10.3676	11.1659	0	755.563	25.9419	0.208634	253.976	74.321	19.4527	52.3727	3.80492	60.8854	-4.84098	30.1495	7.8287
28.3312	98.4646	2001	1	1993	2720	10.3676	11.1659	0	755.563	25.9419	0.208634	253.976	74.321	19.4527	52.3727	3.80492	60.8854	-4.84098	30.1495	7.8287
28.3312	98.4687	2001	1	1994	3305	10.3534	11.1578	0	754.201	25.8866	0.200355	253.497	74.1728	19.4139	52.2993	3.79594	60.4285	-4.86907	30.114	7.83413
28.3312	98.4729	2001	1	1995	5812	10.3534	11.1578	0	754.201	25.8866	0.200355	253.497	74.1728	19.4139	52.2993	3.79594	60.4285	-4.86907	30.114	7.83413
28.3312	98.4771	2001	1	1996	6009	10.3534	11.1578	0	754.201	25.8866	0.200355	253.497	74.1728	19.4139	52.2993	3.79594	60.4285	-4.86907	30.114	7.83413
28.3312	98.4937	2001	1	1997	3603	10.3258	11.1423	0	750.822	25.7422	0.184301	252.412	73.8401	19.3277	52.1302	3.77486	59.4246	-4.93345	30.0352	7.84238
28.3312	98.4979	2001	1	1998	3603	10.3258	11.1423	0	750.822	25.7422	0.184301	252.412	73.8401	19.3277	52.1302	3.77486	59.4246	-4.93345	30.0352	7.84238
28.3312	98.5021	2001	1	1999	3709	10.3258	11.1423	0	750.822	25.7422	0.184301	252.412	73.8401	19.3277	52.1302	3.77486	59.4246	-4.93345	30.0352	7.84238
[truncated: 54,971 more rows]
